# Supplementary material for: PlsX and PlsY: Additional roles beyond glycerophospholipid synthesis in Gram-negative bacteria
Source: mBio. 2024 Oct 30;15(12):e02969-24. doi: 10.1128/mbio.02969-24 (PMC11633183; doi:10.1128/mbio.02969-24)
Supplement: Data Set S1 — Description of strains, plasmids, and RNA-seq data. [file mbio.02969-24-s0001.xlsx]

## Sheet: Tab 1. Strain List
Designation in paper	Brief Genotype	Plasmid	Source	Whole genome sequenced?	Full Genotype	Comments
E. coli WT	E. coli K-12 W3110 wild-type	none	E. coli Genetic Stock Center (Yale)	YES	F- λ-, rph-1 IN(rrnD, rrnE)1 ylbELys86fs folDLeu36Gln yccEArg415Cys oppASer273Gly fliIThr171Ille pyrGAsp450His	-
E. coli ∆plsX	E. coli K-12 W3110 ∆plsX	none	this study	YES	W3110 ∆plsX	-
E. coli ∆plsY	E. coli K-12 W3110 ∆plsY	none	this study	YES	W3110 ∆plsY	-
E. coli WT pCV1	E. coli K-12 W3110 WT pCV1	pCV1	this study	NO	N/A	-
E. coli ∆plsX pCV1	E. coli K-12 W3110 ∆plsX pCV1	pCV1	this study	NO	N/A	-
E. coli ∆plsY pCV1	E. coli K-12 W3110 ∆plsY pCV1	pCV1	this study	NO	N/A	-
E. coli WT pCV1::plsX	E. coli K-12 W3110 WT pCV1::plsX	pCV1::plsX	this study	NO	N/A	-
E. coli ∆plsX pCV1::plsX	E. coli K-12 W3110 ∆plsX pCV1::plsX	pCV1::plsX	this study	NO	N/A	-
E. coli ∆plsY pCV1::plsX	E. coli K-12 W3110 ∆plsY pCV1::plsX	pCV1::plsX	this study	NO	N/A	-
E. coli ∆plsX pCV1::plsX ∆plsY::kan	E. coli K-12 W3110 ∆plsX ∆plsY::kan pCV1::plsX	pCV1::plsX	this study	YES	W3110 ∆plsX ∆plsY::kan pCV1::plsX	-
E. coli ∆plsY ∆ygjH::kan	E. coli K-12 W3110 ∆plsY ∆ygjH::kan	none	this study	NO	N/A	-
E. coli ∆plsX ∆trhO::kan	E. coli K-12 W3110 ∆plsX ∆trhO::kan	none	this study	NO	N/A	-
E. coli ∆plsX ∆plsY::kan Suppressor 1	E. coli K-12 W3110 ∆plsX ∆plsY::kan	none	this study	YES	W3110 ∆plsX ∆plsY::kan glpRTyr229Ser	-
E. coli ∆plsY ∆plsX::kan Suppressor 2	E. coli K-12 W3110 ∆plsY ∆plsX::kan	none	this study	YES	W3110 ∆plsY ∆plsX::kan glpR∆Gln17-Tyr19	-
E. coli ∆plsY ∆plsX::kan Suppressor 3	E. coli K-12 W3110 ∆plsY ∆plsX::kan	none	this study	YES	W3110 ∆plsY ∆plsX::kan glpRArg51His	-
E. coli ∆plsY ∆plsX::kan Suppressor 4	E. coli K-12 W3110 ∆plsY ∆plsX::kan	none	this study	YES	W3110 ∆plsY ∆plsX::kan glpRLeu116Trp	-
E. coli ∆plsY ∆plsX::kan Suppressor 5	E. coli K-12 W3110 ∆plsY ∆plsX::kan	none	this study	YES	W3110 ∆plsY ∆plsX::kan glpRVal225Gly	-
E. coli ∆plsY ∆plsX::kan Suppressor 6	E. coli K-12 W3110 ∆plsY ∆plsX::kan	none	this study	YES	W3110 ∆plsY ∆plsX::kan glpR∆c-terminus	-
E. coli ∆plsX ∆plsY::kan Suppressor 7	E. coli K-12 W3110 ∆plsX ∆plsY::kan	none	this study	YES	W3110 ∆plsX ∆plsY::kan pstS::ins gpsAIle154Thr yrfFGly626Asp	-
E. coli ∆plsY ∆plsX::kan Suppressor 8	E. coli K-12 W3110 ∆plsY ∆plsX::kan	none	this study	YES	W3110 ∆plsY ∆plsX::kan pstS::ins	-
E. coli ∆plsY ∆plsX::kan Suppressor 9	E. coli K-12 W3110 ∆plsY ∆plsX::kan	none	this study	YES	W3110 ∆plsY ∆plsX::kan ∆pstS-tnaB	-
E. coli ∆plsY ∆glpR ∆plsX::kan Suppressor 10	E. coli K-12 W3110 ∆plsY ∆glpR ∆plsX::kan	none	this study	YES	W3110 ∆plsY ∆glpR ∆plsX::kan tpiAIle40Ser	-
E. coli ∆plsY ∆glpR ∆plsX::kan Suppressor 11	E. coli K-12 W3110 ∆plsY ∆glpR ∆plsX::kan	none	this study	YES	W3110 ∆plsY ∆glpR ∆plsX::kan tpiAArg50fs (∆7nt)	-
E. coli ∆plsY ∆pstS ∆plsX::kan Suppressor 12	E. coli K-12 W3110 ∆plsY ∆pstS ∆plsX::kan	none	this study	YES	W3110 ∆plsY ∆pstS ∆plsX::kan tpiAAla50Glu	-
E. coli ∆plsY ∆pstS ∆plsX::kan Suppressor 13	E. coli K-12 W3110 ∆plsY ∆pstS ∆plsX::kan	none	this study	YES	W3110 ∆plsY ∆pstS ∆plsX::kan gpsALeu54Phe	-
E. coli ∆plsX ∆plsY::kan Suppressor 14	E. coli K-12 W3110 ∆plsX ∆plsY::kan	none	this study	YES	W3110 ∆plsX ∆plsY::kan glpRAla44Val gpsAArg178Leu, Asp255Glu	-
E. coli ∆plsX pCV1::gpsA ∆plsY::kan	E. coli K-12 W3110 ∆plsX ∆plsY pCV1::gpsA	pCV1::gpsA	this study	YES	W3110 ∆plsX ∆plsY::kan pCV1::gpsA	-
E. coli ∆plsX pCV1::glpK ∆plsY::kan	E. coli K-12 W3110 ∆plsX ∆plsY::kan pCV1::glpK	pCV1::glpK	this study	YES	W3110 ∆plsX ∆plsY::kan pCV1::glpK	-
E. coli ∆plsX ∆plsY::kan G3P Supplementation	E. coli K-12 W3110 ∆plsX ∆plsY::kan	none	this study	YES	W3110 ∆plsX ∆plsY::kan	Requires G3P
E. coli ∆plsY ∆plsX::kan G3P Supplementation	E. coli K-12 W3110 ∆plsY ∆plsX::kan	none	this study	YES	W3110 ∆plsY ∆plsX::kan	Requires G3P
E. coli ∆glpD::kan	E. coli K-12 W3110 ∆glpD::kan	none	this study	YES	W3110 ∆glpD::kan	-
E. coli ∆plsX ∆glpD::kan	E. coli K-12 W3110 ∆plsX ∆glpD::kan	none	this study	YES	W3110 ∆plsX ∆glpD::kan	-
E. coli ∆plsY ∆glpD::kan	E. coli K-12 W3110 ∆plsY ∆glpD::kan	none	this study	YES	W3110 ∆plsY ∆glpD::kan	-
E. coli WT pCV3	E. coli K-12 W3110 WT pCV3	pCV3	this study	NO	N/A	-
E. coli ∆plsX pCV3	E. coli K-12 W3110 ∆plsX pCV3	pCV3	this study	NO	N/A	-
E. coli ∆plsY pCV3	E. coli K-12 W3110 ∆plsY pCV3	pCV3	this study	NO	N/A	-
E. coli WT pCV3::plsB	E. coli K-12 W3110 WT pCV3::plsB	pCV3::plsB	this study	NO	N/A	-
E. coli ∆plsX pCV3::plsB	E. coli K-12 W3110 ∆plsX pCV3::plsB	pCV3::plsB	this study	NO	N/A	-
E. coli ∆plsY pCV3::plsB	E. coli K-12 W3110 ∆plsY pCV3::plsB	pCV3::plsB	this study	NO	N/A	-
E. coli ∆plsX pCV3::plsB ∆plsY::kan	E. coli K-12 W3110 ∆plsX ∆plsY::kan pCV3::plsB	pCV3::plsB	this study	YES	W3110 ∆plsX ∆plsY::kan pCV3::plsB	-
E. coli ∆plsY pCV3::plsB ∆plsX::kan	E. coli K-12 W3110 ∆plsY ∆plsX::kan pCV3::plsB	pCV3::plsB	this study	YES	W3110 ∆plsY ∆plsX::kan pCV3::plsB	-
E. coli WT pWSKI	E. coli K-12 W3110 ∆plsY pWSKI	pWSKI	this study	NO	N/A	-
E. coli ∆plsX pWSKI	E. coli K-12 W3110 ∆plsY pWSKI	pWSKI	this study	NO	N/A	-
E. coli ∆plsX pWSKI::plsX	E. coli K-12 W3110 ∆plsX pWSKI::plsX	pWSKI::plsX	this study	NO	N/A	-
E. coli ∆plsY pWSKI	E. coli K-12 W3110 ∆plsY pWSKI	pWSKI	this study	NO	N/A	-
E. coli ∆plsY pWSKI::plsY	E. coli K-12 W3110 ∆plsY pWSKI::plsY	pWSKI::plsY	this study	NO	N/A	-
E. coli ∆plsY pBAD18 pCV3	E. coli K-12 W3110 ∆plsY pBAD18 pCV3	pBAD18; pCV3	this study	NO	N/A	-
E. coli ∆plsY pBAD18 pCV3::plsX	E. coli K-12 W3110 ∆plsY pBAD18 pCV3::plsX	pBAD18; pCV3::plsX	this study	NO	N/A	-
E. coli ∆plsY pBAD18::fadR pCV3	E. coli K-12 W3110 ∆plsY pBAD18::fadR pCV3	pBAD18::fadR; pCV3	this study	NO	N/A	-
E. coli ∆plsY pBAD18::fadR pCV3::plsX	E. coli K-12 W3110 ∆plsY pBAD18::fadR pCV3::plsX	pBAD18::fadR; pCV3::plsX	this study	NO	N/A	-
E. coli ∆plsY ∆fadD pBAD18 pCV3	E. coli K-12 W3110 ∆plsY ∆fadD pBAD18 pCV3	pBAD18; pCV3	this study	NO	N/A	-
E. coli ∆plsY ∆fadD pBAD18 pCV3::plsX	E. coli K-12 W3110 ∆plsY ∆fadD pBAD18 pCV3::plsX	pBAD18; pCV3::plsX	this study	NO	N/A	-
E. coli ∆plsY ∆fadD pBAD18::fadR pCV3	E. coli K-12 W3110 ∆plsY ∆fadD pBAD18::fadR pCV3	pBAD18::fadR; pCV3	this study	NO	N/A	-
E. coli ∆plsY ∆fadD pBAD18::fadR pCV3::plsX	E. coli K-12 W3110 ∆plsY ∆fadD pBAD18::fadR pCV3::plsX	pBAD18::fadR; pCV3::plsX	this study	NO	N/A	-

## Sheet: Tab 2. Primer List
Primer Name	Purpose		Primer sequence 5’ to 3’
plsX internal	internal verification of plsX deletion	F	TAACCCTGGCGTTAGATGTCATGGG
		R	GTTCCGCTTTTGCCACCGTC
plsX external	external verification of plsX deletion	F	AGTCACCAGCCTGTCTGTA
		R	GTGACAATCCACTCGTCAGAG
plsY internal	internal verification of plsY deletion	F	TCGCGCCTGGAATGATCCTCATC
		R	ATCCTTTTCGCGCTTTCTTTTGAATTTCGT
plsY external	external verification of plsY deletion	F	TCCCAGTCGTAAACACCAATAG
		R	GTATGCACAAAGCGCCAATATC
ygjH internal	internal verification of ygjH deletion	F	TTTTTTACTTTCCCTGATGTGCGCCC
		R	GCAGGCATCATCCGCTCCG
ygjH external	external verification of ygjH deletion	F	TTTTTTACTTTCCCTGATGTGCGCCC
		R	ATCGGCTATAACTTTGCCAGCGAG
trhO internal	external verification of trhO deletion	F	GTTGGCTGAGAGCGAACCGC
		R	GGTGGTAAACGTGCAGGCTTCGA
trhO external	external verification of trhO deletion	F	ATTTTTTCGCCCGCAACCAAAATTTGT
		R	GGTGGTAAACGTGCAGGCTTCGA
mgsA external	external verification of mgsA deletion	F	TTTTTTACTTTCCCTGATGTGCGCCC
		R	GCAGGCATCATCCGCTCCG
glpR internal	internal verification of glpR deletion	F	CACAACGTCACAACGGTATTATCGAACTG
		R	TCCAGTTGAATATGGTGGTCCGTCAG
glpR external	external verification of glpR deletion	F	CGTCTGGCTACGTGGCG
		R	CTTACGGCGTTGCTGGG
pstS internal	internal verification of pstS deletion	F	CAACCTTCCCTGCGCCGG
		R	TTCGCCTGTTTAGCCCCGGTT
pstS external	external verification of pstS deletion	F	CGTCATCTTCGGCTACTTTTTCTCTGTCAC
		R	GGCCAGGAGGAGATGATCAGAGAGA
glpD internal	internal verification of glpD deletion	F	CGCATATCGCCTTCCCGATGC
		R	TACCGTTCCCGCATTGCCGA
glpD external	external verification of glpD deletion	F	GCGTCGGCAACGTTAATACATTCG
		R	GGCTTTGCGGTAATTCCCTGAATTAA
fadD external	external verification of fadD deletion	F	CGCTGTTTCTGCATTCTTACGGTAAAGATAAAAA
		R	CCAGATGCTCGCCATCGAAAAGTTGA
pCV1::plsX and pCV3::plsX	cloning primers: plsX into pCV1 and pCV3	F	NNGCTCTTCNTTCTTGACACGTCTAACC
		R	NNGCTCTTCCTTACTACCGCAGAGTTCC
pCV1::glpK	cloning primers: glpK into pCV1	F	NNGCTCTTCNTTCATGACTGAAAAAAAATATATCGTTGCGCTCGACCAGGGCACCACCA
		R	NNGCTCTTCNTTATTATTCGTCGTGTTCTTCCCACGCCATCGCGCGTTTAACCGCT
pCV1::gpsA	cloning primers: gpsA into pCV1	F	NNGCTCTTCNTTCATGAACCAACGTAATGCTTCAATGACTGTGATCGGTGCCGGC
		R	NNGCTCTTCNTTATTAGTGGCTGCTGCGCTCGTCCTTGCGTGC
pBAD18::fadR	cloning primers: fadR into pBAD18	F	TAAGACGAATTCTTTGCTGTGTTATGGAAATCTCAC
		R	GTCTTAGGTACCGGTTTGCTCTTTAAACGGAAGG
pCV3::plsB	cloning primers: plsB into pCV3	F	NNGCTCTTCNTTCATGTCCGGCTGGCC
		R	NNGCTCTTCNTTATTACCCTTCGCCCTGCGT

## Sheet: Tab 3. W3110 ∆plsX RNA-seq
Name	Fold change	FDR p-value	RPKM W3110 1	RPKM W3110 2	RPKM W3110 3	RPKM W3110 plsX 1	RPKM W3110 plsX 2	RPKM W3110 plsX 3
plsX	-504.35	4.48e-43	107.47	138.05	118.22	0.13	0.36	0.12
insC_3	-439.13	0.56	0	56.13	0	0	0	0
insD_9	-100.61	1	4.71	0	0	0	0	0
hokA	-18.96	1	1.36	3.1	0.79	0	0	0
insC_9	-18.74	1	0	2.27	0	0	0	0
yjjQ	-13.93	1	0.14	0.16	0.5	0	0	0
ygeF	-13.82	1	0.7	0.27	0.27	0	0	0
lysZ	-13.72	1	0	7.81	0	0	0	0
insC_6	-13.67	1	0	1.62	0	0	0	0
insC_5	-12.42	1	0	0	79.44	4.97	0	1.21
yjdK	-11.25	1	0.7	0.4	0.41	0	0	0
wcaF	-11.22	1	0	0.87	0	0	0	0
yaiV	-9.21	1	0.62	0.53	1.08	0.2	0	0
leuP	-8.68	1	1.2	2.73	0	0	0	0
ybfH	-8.68	1	0.99	0.57	0	0	0	0
spf	-8.66	1	0	3.27	0	0	0	0
ygeN	-8.65	1	0	1.3	0	0	0	0
citD	-7.84	1	1.4	1.6	1.22	0	0	0.42
tfaQ	-7.39	1	0.72	1.65	1.25	0	0.17	0.22
insD_1	-7.34	1	2.41	1.7	1.33	0	0.64	0
yddK	-6.2	1	0	0	0.25	0	0	0
ycdU	-6.11	1	0	0.12	0.12	0	0	0
argV	-6.11	1	1.35	0	1.56	0	0	0
leuZ	-6.11	1	1.2	0	1.38	0	0	0
argY	-6.11	1	2.7	0	0	0	0	0
yjfK	-5.72	1	0	0.9	0.55	0.21	0	0
insA_6	-5.6	1	12.05	6.02	25.75	0	7.38	0
ibpB	-4.54	1	106.15	3.6	96.6	37.8	4.29	2.31
ybeR	-4.13	1	0.88	0.17	0.51	0.19	0.14	0
ymcC	-3.72	1	0.64	2.21	0.93	0.63	0	0.38
ypjB	-3.7	1	0.39	0	0.3	0	0	0.16
yjjY	-3.7	1	1.47	1.68	0.85	0	0	0.88
yjbE	-3.69	1	1.28	0.98	1.98	1.12	0	0
eaeH	-3.69	1	0.12	0.4	0.68	0.31	0	0
yfjJ	-3.57	1	1.66	0.57	1.34	0.43	0	0.59
yodC	-3.54	1	0	0	0.66	0	0	0
yqgB	-3.53	1	0	0	0.82	0	0	0
insH_16	-3.53	1	0	0	0.12	0	0	0
leuT	-3.53	1	0	0	1.38	0	0	0
insH_13	-3.53	1	0	0.12	0	0	0	0
rhoL	-3.53	1	0	1.16	0	0	0	0
stfE	-3.53	1	0.19	0	0	0	0	0
dicB	-3.53	1	0.55	0	0	0	0	0
leuW	-3.53	1	1.22	0	0	0	0	0
yehC	-3.53	1	0.14	0	0	0	0	0
lysV	-3.53	1	1.37	0	0	0	0	0
leuU	-3.53	1	1.2	0	0	0	0	0
ecnA	-3.53	1	0.83	0	0	0	0	0
bdm	-3.53	1	0	0.55	0	0	0	0
ybhN	-3.27	1	0.33	0.12	1.26	0	0.41	0
cspG	-3.18	0.02	199.65	554.18	197.39	143.94	52.34	86.12
yahM	-3.12	1	0	0	1.96	0	0.39	0
cadB	-3.09	1	3.12	4.27	6.41	0.92	0.73	2.69
insD_11	-3.02	1	2.18	1.18	2.39	0	0.86	0.96
yjfL	-3.01	1	0	0.6	0.6	0	0.24	0
insD_3	-3	1	10.69	12.6	0	0	7.24	0
yghW	-2.87	1	3.25	1.24	1.67	0	1.01	0.86
insF_1	-2.74	1	3.96	0.96	2.92	0	1.34	1.43
yhaB	-2.71	1	0.39	2.2	0.67	0.25	0.36	0.46
ybcL	-2.68	1	1.32	5.81	3.27	1.23	1.05	1.35
yhaC	-2.66	1	0.61	0.4	0.1	0.23	0.16	0
wcaD	-2.62	1	0.09	0.19	0.59	0.22	0.08	0
yliH	-2.62	1	0.81	0.31	1.57	0.35	0	0.65
ymgA	-2.62	1	2.29	0	1.32	1	0.36	0
yjgZ	-2.62	1	4.41	1.8	1.46	0.83	0.88	1.13
glyX	-2.58	1	6.84	3.13	3.17	5.38	0	0
yhiK	-2.55	1	0	0.6	1.23	0	0.49	0
insE_2	-2.5	1	115.75	147.58	139.19	3.09	61.81	91.46
insC_8	-2.45	1	0	0.29	77.09	3.65	26.18	0.9
ydfK	-2.45	1	1.95	0.89	1.8	1.02	0.73	0
insH_1	-2.44	1	0.92	0.23	1.18	0	0.48	0.37
gspG	-2.42	1	1.42	1.36	1.38	0	0.66	0.85
yfhL	-2.42	1	2.39	1.82	2.77	0.52	0.74	1.42
hycA	-2.42	1	1.58	1.54	0.78	0.88	0.21	0.54
caiE	-2.38	1	3.87	2.81	4.08	0.69	1.8	1.68
agaI	-2.38	1	0.14	1.26	0.32	0.18	0	0.49
kbaY	-2.37	1	2.05	1.66	3.78	1.74	0.9	0.43
yhdV	-2.36	1	7.96	0.53	0.54	1.84	0.87	1.12
ychS	-2.35	1	1.51	6.02	2.18	0.99	1.05	1.8
yhfL	-2.35	1	3.71	5.65	2.87	0	0.58	4.43
yfdO	-2.32	1	0	0.64	0.33	0	0.26	0
ygcG	-2.32	1	0.12	1.77	0.83	0.47	0.44	0.14
yfbW	-2.3	1	2.48	4.24	7.89	2.84	1.44	1.84
yhaM	-2.29	1	12.37	88.77	9.37	11.85	15.16	17.77
yedL	-2.29	1	3.03	2.97	5.27	3.12	1.21	0.52
ibpA	-2.28	1	121.3	6.31	98.07	69.45	16.16	11.38
citC	-2.27	1	0.49	0.56	0.57	0.51	0.09	0.12
ybbC	-2.25	1	0.85	0	0	0.37	0	0
yqiJ	-2.25	1	3.63	4.52	4.59	1.95	1.38	2.16
ymgB	-2.25	1	0	0	3.61	1.53	0	0
Y75_p4289	-2.21	1	1.97	3.6	8.21	0.52	4.04	0.94
ydeO	-2.2	1	0.96	0.47	0	0.36	0.25	0
pphB	-2.18	1	1.58	1.27	0.37	0	0.89	0.38
malS	-2.18	1	76.02	80.1	36.01	38.44	17.81	28.26
glnK	-2.17	1	1.23	3.15	4.26	0	1.14	2.56
yebB	-2.16	1	1.03	2.95	1.4	0.68	0.8	0.82
yjiP	-2.14	1	5	6.09	6.56	3.49	3.11	1.19
yaaI	-2.14	1	4.62	1.17	0.89	0.34	1.92	0.61
ynbE	-2.14	1	5.03	13.41	4.53	3.66	3.13	3.33
ygeI	-2.14	1	1.42	0.54	0.55	1.24	0	0
yeiJ	-2.12	1	1.25	1.14	2.41	0.65	0.77	0.69
ymfT	-2.1	1	1.55	0.59	8.39	1.36	1.45	1.85
yhiD	-2.1	1	2.25	1.83	4.28	1.47	1.2	1.15
yeiW	-2.09	1	8.15	8.38	4.25	2.67	2.66	4.37
ygeK	-2.08	1	1.17	0	0	0.31	0.22	0
ybfO	-2.08	1	0.22	1.57	0.34	0	0.54	0.35
fepE	-2.08	1	0.09	0.21	0.64	0	0.17	0.22
crcA	-2.08	1	2.97	0.85	1.07	1.21	0.52	0.66
yhhI	-2.08	1	1.83	3.34	3.18	1.44	1.19	1.2
phoE	-2.07	1	2.26	2.25	1.48	1.29	0.83	0.7
yhcF	-2.07	1	9.57	12.75	11.93	3.61	5	7.09
yafW	-2.07	1	3.27	2.24	0.76	0	1.22	1.56
yghK	-2.07	1	1.67	1.06	0.86	0.49	0.4	0.81
yjiW	-2.06	1	1.56	7.14	3.62	1.71	1.7	2.17
yiaY	-2.05	1	0.99	0.93	0.73	0.71	0.25	0.32
wzb	-2.05	1	0.47	0	1.36	0.61	0	0.28
ompN	-2.04	1	0.46	1.05	0.53	0.24	0.17	0.55
yqaE	-2.04	1	3.27	0	3.03	0.86	1.22	0.78
cspB	-2.02	1	62.09	171.53	66.37	52.36	36.8	51.07
yicS	-2.02	1	1.41	0.81	1.23	1.39	0.33	0
insK	-2.01	1	1.1	1.67	3.25	0.64	1.02	1.16
ydhY	-2.01	1	3.32	4.17	2.69	1.52	1.55	1.78
phnB	-1.99	1	0.94	1.34	0.54	0.61	0	0.84
yraI	-1.99	1	0.45	1.02	0.35	0.78	0	0.18
yafF	-1.98	1	2.75	2.51	2.55	1.44	2.05	0
yfjI	-1.96	1	1.25	0.34	1.28	0.48	0.34	0.62
ptsG	-1.95	1	168.07	272.12	110.31	141.58	57.33	68.28
rhaB	-1.95	1	1.41	0.97	1.15	0.74	0.66	0.34
yehB	-1.95	1	0.21	0.24	0.63	0.16	0.12	0.25
nohB	-1.94	1	0.76	1.74	0.22	0.25	0	1.14
yjfN	-1.94	1	44.08	136.39	28.81	46.41	35.13	19.31
yihR	-1.92	1	1.46	1.28	0.78	0.73	0.52	0.53
cspA	-1.91	1	4888.65	14114.9	4461.98	4250.4	3327.69	4018.72
ppdB	-1.9	1	4.98	7.37	3.63	2.17	3.44	2.2
insC_2	-1.89	1	49.71	2.92	46.08	21.59	0	30.48
insJ	-1.88	1	7.97	7.73	4.38	1.31	4.64	4.04
malK	-1.87	1	2401.71	2029.98	927.93	1396.58	426.98	933.06
ygdB	-1.85	1	7.65	7.28	5.31	4.34	2.61	3.95
yiaL	-1.85	1	1.33	0.76	1.29	0.29	0.62	0.79
yhiL	-1.84	1	0	0.19	0.39	0.11	0.16	0
yjhR	-1.84	1	0.41	1.75	0.83	0.67	0.38	0.49
rpoZ	-1.84	1	9.79	11.62	11.35	3.95	7.73	4.94
yjfY	-1.84	1	3.01	0.86	1.75	0.99	1.05	0.9
setC	-1.84	1	0.35	1	0.41	0.11	0.16	0.63
ydeQ	-1.83	1	0.11	0.39	1.05	0	0.21	0.54
ygeM	-1.83	1	0.96	0.55	1.67	0	0.45	1.15
arnT	-1.83	1	1.2	2.16	1.53	0.49	1.23	0.67
nrfC	-1.83	1	1.24	0.71	0.36	0.61	0.58	0
ygjE	-1.82	1	1.42	1.95	2.14	0.47	0.86	1.52
araD	-1.82	1	9.86	11.09	10.56	7.05	3.9	6.23
cspH	-1.82	1	1.95	3.35	0	1.92	0.91	0
yaiF	-1.81	1	1.61	0.92	0.31	0	0.5	0.96
yjcF	-1.81	1	0	0.18	0.37	0.11	0.15	0
cyaY	-1.8	1	22.67	15.17	17.64	10.61	8.15	11.2
yjbH	-1.8	1	1.39	1.13	1.09	0.58	0.83	0.47
yqeH	-1.8	1	5.26	2.44	5.33	2.8	2.3	1.96
hyi	-1.78	1	0.27	0.46	0.16	0.18	0.12	0.16
sfmD	-1.78	1	0.88	0.73	0.97	0.42	0.37	0.62
yohG	-1.78	1	1.81	1.31	1	1.38	0.36	0.57
fruA	-1.78	1	21.26	93.21	19.72	18.36	26.64	25.64
ecpD	-1.77	1	0.42	0.8	0.98	0	0.92	0.17
ylbE	-1.77	1	2.06	1.79	2.11	1.08	1.08	1.08
sraF	-1.77	1	0	2.53	0	0	1.03	0
ymgD	-1.76	1	14.18	9.36	13.51	8.67	6.17	5.63
xdhC	-1.76	1	9.1	8.91	6.78	5.11	4.24	4.39
cbrA	-1.76	1	2.15	1	1.81	1.15	1.18	0.35
fxsA	-1.75	1	93.29	12.7	87.64	54.56	38.82	15.07
agaC	-1.75	1	0.65	1.03	0.75	1.02	0.12	0.31
tauC	-1.74	1	0.88	0	0.15	0.49	0.12	0
rtcA	-1.73	1	5.83	3.39	3.32	1.61	2.76	2.56
csgF	-1.73	1	1.75	1.71	0.58	0	0.7	1.49
ybiP	-1.73	1	8.2	12.6	5.93	3.44	5.75	5.48
ompG	-1.72	1	0.11	0.13	0.27	0.3	0	0
tauD	-1.72	1	6.22	5.99	5.66	4.48	2.16	3.49
yhdT	-1.72	1	8.99	10.26	5.95	5.61	3.99	4.59
ygeQ	-1.72	1	8.11	10.31	7.88	4.8	5	4.83
wcaJ	-1.72	1	1.34	1.02	0.43	0.2	0.69	0.62
yhjA	-1.72	1	1.49	2.21	1.72	1.17	0.76	1.15
rusA	-1.71	1	0	0	1.33	0.75	0	0
insD_4	-1.71	1	8.15	9.04	4.52	5.26	5.03	1.78
yidP	-1.71	1	0.44	1.16	0.5	0.19	0.41	0.52
aaeX	-1.69	1	9.68	11.06	15.94	6.68	6.18	7.9
bioD	-1.69	1	3.99	3.33	5.15	2.81	1.72	2.74
mutM	-1.69	1	47.49	9.09	36.59	28.26	14.72	11.02
yijF	-1.69	1	1.35	0.77	1.56	0.44	0.78	0.8
yehL	-1.69	1	0.95	0.44	0.66	0.63	0.36	0.23
cadA	-1.69	1	3.58	6.58	4.77	2.54	2.84	3.06
yjgN	-1.68	1	0.35	0.69	0	0	0.24	0.31
ylbH	-1.68	1	0.58	1.17	0	0.57	0.27	0.17
entD	-1.68	1	4.29	1.13	2.49	1.08	1.54	1.97
malP	-1.68	1	1064.04	1123.89	590.38	587.06	344.3	658.11
manZ	-1.68	1	973.79	2368.86	937.61	841.64	667.27	905.36
ydfC	-1.68	1	2.85	5.42	6.05	3.73	2.21	2.26
cedA	-1.67	1	14.97	13.49	9.58	7.23	8.45	6.1
yagJ	-1.67	1	11.79	14.11	5.76	8.56	6.36	3.22
gspI	-1.66	1	1.38	0	1.91	0.36	0	1.64
ydeJ	-1.65	1	3.41	5.26	6.27	3.15	1.87	3.82
isrC	-1.65	1	0	0	1.18	0	0	0.61
yhaO	-1.65	1	23.43	67.1	14.71	20.72	13.68	25.79
dppC	-1.65	1	26.25	28.67	15.08	20.37	12.13	8.1
nikC	-1.65	1	0.5	0.85	0.87	0.33	0.7	0.15
cspF	-1.64	1	15.62	18.4	11.88	7.68	8.65	10.47
ybhI	-1.64	1	0.07	0.33	0.34	0.1	0.07	0.26
fepC	-1.64	1	1.91	2.91	4.72	2.34	1.31	1.97
hycC	-1.64	1	1.25	0.84	0.92	0.75	0.53	0.54
ynbB	-1.64	1	0	0.13	0.13	0	0.11	0
yhhH	-1.64	1	0	0	0.63	0	0	0.32
yiaM	-1.64	1	0	0	0.51	0	0	0.26
sraB	-1.64	1	0	0	1.43	0.81	0	0
yhcO	-1.64	1	0.76	0	0	0.5	0	0
malQ	-1.63	1	348.37	367.59	162.77	190.44	117.83	209.14
yadC	-1.63	1	2.27	3.45	2.43	1.76	0.94	2.2
ymdE	-1.63	1	1.37	0	0	0.9	0	0
yhfG	-1.63	1	0.62	0	7.89	1.62	1.15	2.21
prpR	-1.63	1	1.97	2.99	0.91	1.29	0.79	1.41
yhcG	-1.62	1	4.7	7.16	3.52	2.9	2.75	3.41
insB_7	-1.62	1	11.97	8.48	9.8	5.14	5.39	7.62
yobD	-1.62	1	24.24	67.53	22.57	17.52	20.07	29.43
ypdF	-1.61	1	1.44	0.77	0.33	0.5	0.18	0.91
ykgG	-1.61	1	66.18	308.49	80.83	52.08	86.92	126.62
nrfE	-1.61	1	0.69	0.86	1.96	1.07	0.53	0.52
betT	-1.61	1	15.54	34.56	10.42	20.3	9.49	5.55
ymgF	-1.61	1	3.8	0	0.55	1.87	0.44	0.57
yjhA	-1.61	1	6.82	3.81	9.75	6.27	2.03	4.15
hyfB	-1.6	1	1.54	1.65	1.13	1.35	0.77	0.55
dppB	-1.6	1	19.57	22.94	13.7	13.09	11.41	9.11
livK	-1.6	1	5.62	8.67	2.82	3.07	3.93	3.13
yhcE	-1.6	1	5.36	4.83	6.01	2.73	3.61	3.34
ygdD	-1.6	1	14.7	12.3	10.04	5.51	9.55	6.89
yfaH	-1.59	1	15.57	16.06	8.73	15.14	4.68	5.39
yghQ	-1.59	1	4.38	4.23	5.19	2.93	2.54	2.9
yagP	-1.59	1	1.01	4.33	2.64	2.65	0.71	1.51
ydeT	-1.59	1	0.09	0.1	0.52	0.24	0.08	0.11
yjfJ	-1.59	1	0.74	2.38	1.72	0.97	0.97	0.89
yjeT	-1.59	1	1.05	1.8	1.22	0	0.98	1.25
yfeK	-1.59	1	4.71	13.93	5.46	3.63	4.14	6.61
yahE	-1.58	1	0.72	1.65	1.25	0.16	0.9	1
yhcC	-1.58	1	2.12	0.64	1.68	1.03	1.36	0.27
clpB	-1.58	1	1602.4	557.6	1595.06	1161.95	611.68	539.85
glnL	-1.58	1	31.49	141.83	36.49	31.28	36.66	57.13
treA	-1.58	1	11.33	28.53	10.07	9.55	7.42	13.07
yjbO	-1.58	1	3	1.95	5.45	2.24	2.39	1.53
hyfG	-1.58	1	5.49	6.05	3.97	2.61	2.91	4.01
yobH	-1.57	1	12.13	9.9	8.03	8.52	6.06	4.13
yagG	-1.57	1	10.75	8.93	9.84	6.4	5.89	5.92
glnG	-1.57	1	41.29	180.24	53.49	45.71	53.01	65.67
yggR	-1.57	1	5.09	5.81	5.04	1.25	5.44	2.78
ygjH	-1.57	1	5.93	11.77	5.43	5.73	5.24	2.98
hslR	-1.56	1	87.42	38.11	97.1	71.52	34.25	32.99
insB_1	-1.56	1	8.25	25.92	21.75	7.03	9.04	18.2
ycgF	-1.56	1	11.15	38.51	10.44	10.68	13.2	12.37
tdcB	-1.55	1	14.81	87.09	15.45	9.63	23.5	37.69
ygaX	-1.55	1	5.84	10.67	8.12	2.55	6.9	5.11
dhaL	-1.55	1	978.62	1371.95	736.91	873.77	407.25	624.83
ysaB	-1.55	1	2.43	1.58	1.61	1.82	1.62	0
dhaK	-1.54	1	607.43	831.27	412.93	628.01	202.68	309.47
yehA	-1.54	1	0.1	0.11	0.35	0.13	0.19	0
pyrE	-1.54	1	4.05	2.4	2.44	2.55	1.66	1.54
yjfO	-1.54	1	324.2	1221.36	219.77	340.66	417.47	312.5
bglH	-1.54	1	1.22	1.62	1.71	1.01	0.72	1.15
yheT	-1.54	1	29.47	32.39	29.21	25.31	16.96	14.78
yqiG	-1.53	1	1.64	2.12	0.73	0.61	1.02	1.16
malF	-1.53	1	1393.1	1370.62	674.56	904.98	355.54	894.84
yqeJ	-1.53	1	1.08	0.49	0.75	0.56	0.8	0
fixA	-1.53	1	2.56	2	4.69	2.3	2.77	0.64
ybcY	-1.53	1	1.07	0.81	2.27	0.93	1.16	0.42
ygbK	-1.53	1	5.79	6.61	6.92	4.09	3.82	4.25
yiiX	-1.53	1	6.83	9.75	14.64	5.37	4.62	9.77
ppdD	-1.53	1	0.71	2.96	1.09	0.31	0.88	1.69
hyuA	-1.53	1	1.8	8.74	2.26	1.47	2.38	4.02
yrdB	-1.53	1	27.4	35.44	20.08	20.07	14.28	18.26
yqiK	-1.53	1	4.25	5.14	4.28	2.13	2.68	3.8
ygaY	-1.52	1	6.01	5.39	5.87	2.32	3.63	4.92
yjeO	-1.52	1	5.28	6.03	1.91	3.46	4.62	0
ydfQ	-1.52	1	0.97	1.78	1.13	1.02	0.91	0.46
livH	-1.52	1	3.93	4.23	2.86	3.82	1.78	1.47
ydhW	-1.52	1	4.33	7.51	5.02	3.79	2.24	4.78
yeeU	-1.52	1	4.79	2.25	5.88	3.32	2.89	2.02
ycdH	-1.52	1	2.31	2.16	1.46	1.65	1.18	1
frvR	-1.52	1	1.01	1.83	1.31	0.78	1.16	0.57
ydfZ	-1.51	1	2.04	1.16	2.36	1.34	0.48	1.82
yhcA	-1.51	1	0.77	1.58	0.71	1.01	0.72	0.18
aaeB	-1.51	1	3.12	4.1	3.06	2.35	1.77	2.52
phnH	-1.5	1	1.07	1.83	1.24	0.47	0.5	1.7
gntU	-1.5	1	43.96	63.41	28.75	33.74	21.54	31.24
ykgK	-1.5	1	0	0.2	0.82	0.23	0	0.42
ybcD	-1.5	1	1.32	0	1.02	0.57	0.41	0.52
yhcD	-1.5	1	6.15	7.78	7.64	4.12	4.68	4.89
ybhT	-1.5	1	2.77	0	0.8	0	0.65	1.65
xylH	-1.5	1	10.03	6.13	9.78	8.07	4.59	4.19
npr	-1.5	1	9.14	20.01	15	11.98	9.23	6.81
ygbM	-1.5	1	3.88	5.2	5.43	2.1	3.24	3.83
ybfB	-1.5	1	0.64	0.36	1.11	0	1.19	0
ycgH	-1.5	1	1.32	2.42	1.02	0.77	1.09	1.13
ybcJ	-1.5	1	3.91	3.35	4.52	1.28	5.01	0.58
dnaK	-1.49	1	4561.71	617.93	4240.33	3360.31	1715.1	1102.15
insH_7	-1.49	1	0.41	0	0.83	0.4	0.38	0
zntR	-1.49	1	73.71	21.74	47.79	49.26	27.31	17.17
etp	-1.49	1	6.51	3.19	6.2	1.83	1.52	7.21
renD	-1.49	1	1.12	4.47	0.65	0.73	0	3.33
yabI	-1.48	1	26.5	29.96	18.11	19.95	15.33	13.12
frvA	-1.48	1	0.7	2.13	1.35	0.3	0.43	1.94
glnU	-1.48	1	5.55	14.25	0	0	2.59	9.92
yjjN	-1.48	1	1.32	0.58	0.71	1.2	0.09	0.48
pbpC	-1.48	1	5.39	9.09	5.21	5.07	3.73	3.97
ycgV	-1.48	1	4.35	6.25	4.41	2.76	2.67	4.32
manY	-1.48	1	1356.96	3170.31	1466.57	1264.48	982.45	1600.34
yhbV	-1.48	1	3.43	2.3	1.78	1.86	1.21	1.97
ybgQ	-1.48	1	0.55	0.58	0.34	0.61	0.2	0.2
ybiX	-1.48	1	4.29	6.48	7.46	3.42	4.29	4.02
malG	-1.48	1	836.91	930.97	449.71	572.43	273.44	595.26
ymcE	-1.47	1	1.8	2.57	5.22	2.36	1.26	2.68
yiiG	-1.47	1	2.66	4.61	3.31	1.94	1.93	3.05
ydbL	-1.47	1	13.04	21.79	16.95	10.83	8.89	14.4
tdcD	-1.47	1	6.74	15.21	8.27	4.63	7.41	7.46
yliL	-1.47	1	13.86	31.67	17.85	24.22	7.18	10.1
glvB	-1.47	1	1.93	1.71	1.49	1.4	1.2	0.77
ygeO	-1.47	1	1.46	1.12	3.39	2.24	0.68	1.16
yfdP	-1.47	1	3.49	3.72	1.89	1.83	2.82	1.11
iclR	-1.46	1	65.28	101.62	51.69	47.73	47.59	47.33
yjiZ	-1.46	1	7.48	10.55	5.31	6.1	3.84	5.46
ygcP	-1.46	1	5.23	10.72	5.44	4.26	5.22	4.3
yadM	-1.46	1	1.46	1.46	2.11	0.24	0.85	2.17
yhhJ	-1.46	1	33.92	50.98	35.45	34.64	17.75	26.99
nikB	-1.45	1	1.1	1.38	0.89	0.87	0.62	0.79
ybcK	-1.45	1	0.2	0.47	0.16	0	0.38	0.08
ykiA	-1.45	1	4.42	4.63	6.41	0.48	4.47	4.83
manX	-1.45	1	636.03	1557.11	625.91	630.01	493.33	715.51
yphE	-1.45	1	1.86	1.73	2.95	1.98	1.67	0.66
ypdA	-1.45	1	32.27	28.25	37.67	21.03	17.93	26.72
ybaO	-1.45	1	32.39	23.03	35.96	24.05	18.59	18.63
agaW	-1.45	1	3.1	3.54	6.29	1.36	4.34	2.47
hslO	-1.45	1	178.73	98.49	186.67	129.13	95.63	86.02
ynfM	-1.45	1	49.75	54.93	44.58	44.66	24.04	30.25
yacL	-1.45	1	23.49	43.51	25.89	21.4	18.43	21.51
yadE	-1.45	1	9.21	9.27	9.01	4.87	5.75	7.66
yedN	-1.45	1	1.39	2.73	3.46	2.87	1.67	0.47
hda	-1.45	1	17.82	13.83	15.97	9.3	12.33	9.79
yjhS	-1.45	1	2.97	3.87	4.67	3.75	1.98	2.02
yjgX	-1.44	1	25.74	42.5	24.2	19.8	19.82	21.45
yghS	-1.44	1	1.16	2	3.04	0.38	0.95	2.78
ybaV	-1.44	1	19.01	17.88	14.25	9.52	9.9	14.99
fic	-1.44	1	9.83	10.04	8.19	6.78	7.07	4.73
nikE	-1.44	1	2.19	3.97	2.39	2.2	1.32	2.3
yagY	-1.44	1	1.4	0.71	2.88	1.02	1.01	1.3
yidJ	-1.44	1	2.02	1.75	2.74	1.73	1.04	1.66
proV	-1.44	1	76.14	164.26	59.99	58.11	56.25	83.56
dhaH	-1.44	1	557.89	1021.58	454.72	535.26	299.32	508.37
yjiV	-1.44	1	6.53	11.7	6.11	4.41	5.95	5.74
glnQ	-1.44	1	227.36	625.47	207.95	208.45	206.37	283.9
yafQ	-1.43	1	12.3	14.47	28.93	12.21	6.6	19.1
yfaZ	-1.43	1	12.83	8.31	11.98	10.04	6.78	5.71
yigG	-1.43	1	2.18	0.94	0	0	0.51	1.63
yhgG	-1.43	1	9.65	9.02	7.62	6.32	5.73	5.75
asnA	-1.43	1	56.75	59.91	36.03	33.62	34.46	34.45
prfH	-1.43	1	2.28	2.84	0.72	1.09	1.35	1.48
yghG	-1.43	1	3.29	8.09	4.69	4.31	2.12	4.52
yghD	-1.43	1	2.52	1.99	1.79	1.52	0.36	2.54
sgcB	-1.43	1	4.47	2.98	4.32	3.42	2.08	2.67
yliF	-1.43	1	2.43	1.97	2.08	2.26	1.17	1.03
sbp	-1.43	1	2.84	2.28	2.07	2.2	0.69	2.13
dcuB	-1.43	1	4.65	5.4	3.41	2.44	3.47	3.05
htpG	-1.43	1	1597.51	478.5	1633.02	1302.61	633.77	601.5
fruK	-1.43	1	53.59	137.34	46.06	42.52	49.87	65.08
bioA	-1.43	1	1.93	3.87	1.87	2.22	1.5	1.44
yafO	-1.42	1	3.39	4.17	3.32	4.44	1.7	1.55
insN_2	-1.42	1	3.5	2.22	7.22	2.55	2.9	3.25
fruB	-1.42	1	73.27	158.44	62.31	61.93	66.09	68.6
prmC	-1.42	1	19.32	47.99	19.5	16.99	19.41	21.7
malM	-1.41	1	2060.26	2121.05	975.42	1474.19	615.49	1413.63
insI_2	-1.41	1	31.14	9.17	22.48	17.27	12.62	13.66
yhjD	-1.41	1	26.97	14.05	20.08	18.68	11.38	12.1
yihL	-1.41	1	13.16	29.56	6.1	9.97	12	10.63
phnG	-1.41	1	2.3	2.1	0.53	0.6	0.64	2.19
yfeW	-1.41	1	20.48	44.32	19.66	19.32	17.76	19.85
yhfW	-1.41	1	2.8	2.03	4.71	2.89	1.34	2.42
narI	-1.41	1	5.98	5.08	3.91	3.42	2.86	4.2
yfeS	-1.41	1	10.61	30.37	15.9	13.9	10.02	14.5
yadL	-1.41	1	2.75	2.55	1.99	1.12	1.12	2.86
ybaJ	-1.4	1	24.68	39.58	26.66	27.25	11.63	23.8
hcaT	-1.4	1	29.28	31.67	21.88	16.61	19.73	20.33
kdpE	-1.4	1	7.82	5.6	8.71	6.03	3.72	5.85
mgtA	-1.4	1	13.72	15.76	12.02	9.95	8.02	10.52
ygcF	-1.4	1	62.97	57.79	63.46	43.6	43.43	39.84
yccV	-1.4	1	407.39	132.57	338.68	329.09	142.68	139.93
ypdH	-1.4	1	2.86	2.18	2.21	2.08	0.3	3.03
tfaD	-1.4	1	1.47	0.63	0.64	1.45	0.52	0
hcr	-1.4	1	3.43	3.19	1.86	1.55	2.4	1.79
cysC	-1.4	1	5.66	10.97	5.96	4.05	5.92	5.32
ycgY	-1.4	1	1.65	2.15	0.82	0.93	1.54	0.56
rpmE	-1.4	1	1112.46	1412.77	1059.93	851.49	765.13	844.94
paaY	-1.39	1	11.08	8.24	10.4	5.07	8.69	6.29
livG	-1.39	1	7.18	6.49	5.49	6.03	4.29	3.07
nikA	-1.39	1	0.86	2.49	1.99	1.21	1.29	1.1
fepD	-1.39	1	4.45	2.95	3.96	5.15	1.54	1.23
rhlE	-1.39	1	18.66	27.58	24.45	11.98	14.99	21.97
yfdY	-1.39	1	30.81	62.06	45.11	28.04	32.32	34.18
ogrK	-1.39	1	6.65	4.34	7.7	4.36	2.21	6.79
yeeP	-1.39	1	6.59	3.9	4.24	1.92	4.32	3.78
xseA	-1.39	1	119.82	69.29	171.44	63.91	63.78	127.29
ypfG	-1.39	1	3.09	5	3.92	2.87	2.79	2.61
yeiC	-1.38	1	2.76	2.77	2.17	2.89	1.34	1.18
yaaX	-1.38	1	11.2	13.19	6.49	6.88	8.16	6.26
glnP	-1.38	1	175.18	434.53	151.32	147	157.03	218.04
ychQ	-1.38	1	24.34	55.6	30.65	21.5	24.67	29.96
deaD	-1.38	1	111.23	224.37	128.44	81.54	108.95	130.9
yahK	-1.38	1	9.31	7.13	7.46	4.41	5.82	6.49
groS	-1.38	1	1962.74	333.24	1752.58	1446.52	891.01	539.64
sgcC	-1.38	1	2.45	2.62	2.02	1.66	2.07	1.13
insN_1	-1.38	1	22.33	19.94	19.63	16.82	14.36	12.55
ybeM	-1.37	1	6.27	2.32	4.49	3.14	3.27	2.86
ybcF	-1.37	1	1.63	1.06	0.4	0.91	0.76	0.55
rhsB	-1.37	1	6.33	6.42	6.11	4.54	3.27	5.53
yiaB	-1.37	1	0.61	0.35	1.06	0.4	0.57	0.36
yfdS	-1.37	1	0.57	0.65	0.66	0.38	0	1.02
yagR	-1.37	1	1.61	1.67	1.37	0.93	1.37	0.9
yicE	-1.37	1	11.88	15.53	15.41	9.79	10.73	9.44
hsdM	-1.37	1	55.45	93.21	50.76	48.08	48.47	41.94
yciE	-1.37	1	2.05	0.94	1.9	0.81	1.15	1.47
purH	-1.37	1	18.31	22.71	20	12.26	14.33	16.29
proW	-1.37	1	37	67.01	29.41	36.46	28.77	27.47
hofQ	-1.37	1	2.94	1.34	1.65	1.54	2.11	0.5
dppD	-1.37	1	89.6	63.24	69.42	75.33	52.91	28.47
ybhP	-1.36	1	3.82	4.05	3.64	2.68	3.18	2.11
thiP	-1.36	1	6.84	11.57	5.91	5.58	6.14	5.23
thiE	-1.36	1	5.39	2.99	3.03	1.93	3.35	2.73
recF	-1.36	1	31.46	33.39	27.48	20.93	21.03	23.31
ais	-1.36	1	2.59	1.38	2	1.36	1.29	1.64
insH_18	-1.36	1	0.11	0.61	0.37	0.56	0.1	0.13
ampC	-1.36	1	6.69	5.76	4.57	3.85	3.76	4.59
yojI	-1.36	1	4.3	11.12	4.18	5.88	4.3	3.39
ybeD	-1.36	1	394.23	68.37	402.94	336.53	164.52	121.6
mdlA	-1.36	1	18.65	14.27	18.41	12.3	10.88	13.63
ydfP	-1.36	1	0.84	0.48	0.97	0	1.36	0
ycfZ	-1.36	1	2.11	1.66	0.61	1.21	0.49	1.57
yfbP	-1.35	1	10.98	10.17	11.17	7.68	6.83	8.73
ybeQ	-1.35	1	2.55	4.61	3.08	2.79	1.39	3.3
yrbG	-1.35	1	34.02	42.13	42.25	30.51	21.21	32.82
ubiC	-1.35	1	48.23	68.68	40.16	30.65	48.47	31.11
dgoD	-1.35	1	2.99	4.13	3.36	1.78	2.28	3.34
djlB	-1.35	1	0.51	0.67	0.93	0.57	0.54	0.35
lyxK	-1.35	1	4.38	2.86	4.51	3	2.91	2.48
gmd	-1.35	1	3.06	2.96	3.11	3.28	2.16	1.1
purD	-1.35	1	20.71	24.86	22.97	17.43	16.16	15.18
alsE	-1.35	1	14.34	4.95	11.25	7.64	7.52	6.95
yhjY	-1.35	1	10.86	11.72	15.34	7.21	8.88	10.82
citB	-1.35	1	4.73	6.45	7.43	4	4.41	4.73
greB	-1.35	1	39.02	31.12	33.59	22.57	23.17	28.84
yifL	-1.35	1	45.36	44.24	34.25	32.73	31.84	23.7
yacC	-1.35	1	172.39	206.11	176.9	140.57	97.23	159.92
htrE	-1.35	1	0.64	0.91	0.46	0.58	0.49	0.38
rpsU	-1.34	1	480.39	400.24	361.42	236.57	346.06	309.3
yhbO	-1.34	1	4.61	4.12	9.05	3.15	2.62	7.16
pflC	-1.34	1	8.04	5	8.36	6.05	4.96	4.51
ymfP	-1.34	1	0	0.18	0.36	0	0.29	0
glcE	-1.34	1	0.89	1.47	0.8	1.16	0.83	0.24
ybhR	-1.34	1	24.89	37.98	19.37	21.3	19.35	17.91
cysJ	-1.34	1	3.41	6.73	4.48	1.97	5.92	2.41
yhbP	-1.34	1	14.99	8.29	11.67	9.51	5.9	10.33
gspD	-1.34	1	2.61	1.76	1.6	1.95	0.89	1.65
yaeP	-1.34	1	50.69	53.17	41.36	44.07	29.42	32.07
yjhT	-1.34	1	11.46	8.37	18.07	8.37	7.71	11.53
yfcN	-1.34	1	35.79	46.25	33.39	28.39	30.56	23.58
yeeD	-1.34	1	19.15	20.31	24.83	20.32	13.61	12.5
pstS	-1.33	1	3.9	5.36	6.6	4.06	3.54	3.81
tolR	-1.33	1	9.21	19.65	10.11	7.94	10.4	9.25
ybiW	-1.33	1	3.21	3.56	3.27	3.02	2.27	2.04
yjfZ	-1.33	1	7.59	6.42	8.49	3.6	5.12	7.48
yijE	-1.33	1	18.59	15.07	15.03	13.69	9.31	12.86
fecA	-1.33	1	70.52	236.03	62.49	144.82	59.88	54.43
groL	-1.33	1	6512.7	1706.38	6228.76	5185.95	2997.55	2437.05
yhdJ	-1.33	1	0.35	0.54	0.41	0.31	0.44	0.14
glpE	-1.33	1	61.05	57.38	57.84	40.42	47.44	39.04
ykfG	-1.33	1	3.71	3.24	3.79	1.71	2.85	3.12
ydcH	-1.33	1	10.17	20.58	5.89	10.9	6.46	9.36
argO	-1.33	1	16.51	15.12	19.89	6.86	14.79	15.79
yicN	-1.33	1	32.36	31.2	31.91	24.97	17.98	27.09
yieG	-1.33	1	28.91	41.71	27.55	23.12	19.35	28.62
ribE	-1.32	1	93.6	97.07	92.08	65.67	74.1	65.79
ytfN	-1.32	1	25.31	31.29	22.28	21.38	17.59	18.36
hybB	-1.32	1	85.1	194.6	73.26	67.26	105.09	80.21
glnA	-1.32	1	1114.86	2492.13	1318.95	927.27	897.85	1735.37
yodD	-1.32	1	3.19	3.13	5.81	2.99	3.4	2.17
cvpA	-1.32	1	33.81	30.36	37.2	17.56	29.94	26.11
yafZ	-1.32	1	1.39	1.01	0.88	0.83	1.06	0.45
purE	-1.32	1	21.61	31.43	20.79	13.36	17.87	22.36
creD	-1.32	1	3.69	2.63	2.94	2.32	2.08	2.47
yhiJ	-1.32	1	1.54	0.37	1.19	0.59	0.72	0.99
yhdN	-1.32	1	8.45	0.64	5.88	4.8	3.42	3.02
fhuC	-1.32	1	11.73	7.89	12.83	6.15	5.22	12.74
ydcI	-1.32	1	64.81	118.62	40.03	70.05	53.09	37.16
aroE	-1.32	1	63.6	145	53.4	51.24	62.15	75.37
mdlB	-1.32	1	7.12	10.06	7.5	7.72	4.9	5.63
rhtC	-1.31	1	12.56	12.81	13.58	8.78	11.08	8.38
ycdC	-1.31	1	15.29	10.78	13.57	11.09	8.8	9.7
ykgH	-1.31	1	4.04	5.15	2.52	2.44	2.75	3.33
emrB	-1.31	1	16.89	14.89	11.59	12.84	9.51	9.5
yegT	-1.31	1	13.91	7.71	18.29	14.61	8.8	6.11
caiT	-1.31	1	0.82	0.78	0.95	1.26	0.38	0.33
yciB	-1.31	1	14.63	15.83	17.62	9.08	13.29	12.39
ycbC	-1.31	1	4.53	5.33	5.71	2.45	4.23	4.45
cybC	-1.31	1	46.67	45.07	38.57	29.68	34.24	31.5
narH	-1.31	1	8.04	11.81	8.92	7.35	6.05	7.81
yajB	-1.31	1	18.4	20.2	18.84	13.11	11.49	18.1
degP	-1.31	1	537.08	332.93	506.49	491.03	255.06	270.42
cusB	-1.31	1	1.78	0.58	0.98	1.11	0.63	0.81
cysA	-1.31	1	7.39	7.03	8.12	5.58	5.39	5.64
obgE	-1.31	1	55.75	102.56	48.99	47.74	55.29	47.55
dnaJ	-1.31	1	698.57	118.96	675.22	498.91	356.77	263.46
yjcD	-1.31	1	11.94	10.29	11.51	7.97	9.91	6.98
hybO	-1.31	1	213.71	564.05	179.15	169.63	258.36	264.73
yfiR	-1.31	1	76.53	136.83	84.72	75.35	60.52	82.39
ycdN	-1.31	1	5.26	5.29	4.35	5.25	2.92	2.84
ygiL	-1.31	1	1.7	0.22	0.87	0.49	1.05	0.45
suhB	-1.3	1	75.91	98.07	89.75	64.74	51.61	78.47
cmr	-1.3	1	3.46	5.1	4.98	2.98	3.07	3.92
setA	-1.3	1	8.55	7.55	8.28	5.89	6.99	5.05
yedW	-1.3	1	12.53	10.43	15.78	9.94	8.94	9.96
yieE	-1.3	1	78.32	160.83	71.14	68.67	73.54	84.58
rrmJ	-1.3	1	288.65	148.91	263.7	224.73	159.58	139.49
insI_3	-1.3	1	18.59	43.5	34.41	19.64	28.02	23.13
ydfU	-1.3	1	0.79	0.9	1.49	0.78	1.11	0.35
mdtJ	-1.3	1	4.26	7.79	3.95	1.12	5.83	4.4
citG	-1.3	1	0.95	1.76	2.06	1.4	0.99	1.13
yibJ	-1.3	1	1.93	3.89	1.89	1.94	2.35	1.24
yhjK	-1.3	1	21.33	24.85	23.97	15.02	16.9	20.09
insA_2	-1.3	1	42.19	30.55	48.89	32.09	20.02	39.52
insF_5	-1.3	1	53.96	95.19	56.97	54.54	46.29	50.89
yffI	-1.3	1	26.56	30.81	19	24.21	17.03	15.83
citF	-1.3	1	0.14	0.7	0.55	0.18	0.25	0.57
yhdL	-1.29	1	2.37	0	1.1	1.24	1.33	0
rihB	-1.29	1	1.32	2.4	1.28	0.29	1.03	2.37
secG	-1.29	1	234.8	190.08	206.21	123.17	166.24	182.76
yfeN	-1.29	1	0.54	1.09	1.1	0.71	0.13	1.3
tff	-1.29	1	1.53	1.75	2.66	2	2.14	0
yahL	-1.29	1	0.13	0.44	0.44	0	0.12	0.61
yeiQ	-1.29	1	18.29	28.74	14.62	18.86	12.95	13.77
yihN	-1.29	1	5.09	4.78	2.95	3.66	2.99	2.94
gntY	-1.29	1	477.62	237.09	456.79	368.1	275.7	237.35
ylaB	-1.29	1	28.29	26.8	25.71	21.26	18.5	20.7
chpR	-1.29	1	58.04	102.54	62.9	58.55	55.29	51.27
dcuC	-1.29	1	1.21	0.96	1.4	0.9	1.13	0.58
ynjI	-1.29	1	3.7	5.48	3.36	3.14	2.89	3.33
ycbS	-1.29	1	1.72	1.37	1.57	1.15	1.16	1.19
purK	-1.29	1	17.33	21.13	15	10.33	13.16	16.36
ydhV	-1.29	1	3.76	7.12	5.27	3.37	4.2	4.3
yddH	-1.29	1	1.64	4.58	1.06	1.67	1.53	2.17
ygcQ	-1.29	1	2.54	3.17	2.1	2.37	2.03	1.44
fimE	-1.29	1	0.7	0.8	1.41	0.23	0.97	0.83
yciQ	-1.29	1	5.05	10.15	5.34	3.74	4.19	7.32
cusC	-1.29	1	1.14	0.95	1.93	1.19	0.71	1.17
ebgA	-1.29	1	19.73	16.62	15.66	18.33	11.69	8.86
yiiL	-1.29	1	2.31	3.77	1.91	1.3	3.08	1.18
ybhS	-1.29	1	14.21	34.87	11.15	14.18	11.71	18.47
ccmH	-1.29	1	16.09	12.63	16.47	12.03	10.22	11.89
clcA	-1.29	1	10.16	12.11	11.35	8.05	9	8.02
tsx	-1.29	1	213.82	346.33	171.11	194.77	186.56	159.8
yafT	-1.29	1	3.57	5.44	5.36	2.95	2.22	5.68
yliK	-1.29	1	3.93	3.54	3.15	2.86	2.31	2.89
nrfD	-1.28	1	1.74	0.74	0.76	1.14	0.81	0.52
yjeS	-1.28	1	46.88	35.73	49.14	38.85	26.45	34.25
idnT	-1.28	1	2.36	2.97	2.83	1.24	2.94	1.69
folK	-1.28	1	19.28	24	16.31	12.49	19.79	11.88
abrB	-1.28	1	8.04	10.78	6.44	5.99	6.67	6.16
aroL	-1.28	1	38.62	54.97	31.44	21.02	35.64	36.36
kdsC	-1.28	1	68.4	65.35	67.99	48.06	50.27	53.34
purM	-1.28	1	40.17	43.82	39.81	24.55	35.87	32.48
ycdR	-1.28	1	2.32	10.18	2.09	1.75	4.18	4.73
yjcQ	-1.28	1	2.28	1.68	1.06	1.26	1.23	1.33
ydeH	-1.28	1	9.45	9.2	10.68	7.8	6.96	7.37
polB	-1.28	1	17.64	18.98	16.7	14.31	10.76	15.18
afuC	-1.28	1	1.49	1.7	1.73	1.3	1.3	1.07
ybbW	-1.28	1	0.36	0.16	0.33	0.37	0.2	0.09
yqgD	-1.28	1	2.48	1.41	0.96	2.16	0.77	0.98
ccmF	-1.28	1	10.22	11.36	9.23	8.76	5.98	8.54
yhbE	-1.28	1	26.59	38.97	20.58	18.9	22.98	22.45
ryiA	-1.28	1	411.66	525.41	483.29	324.81	297.05	449.67
yqfE	-1.28	1	5.85	1.54	4.69	4.72	2.94	1.61
mhpC	-1.28	1	2.48	1.62	2.73	2.47	1.98	0.7
gntK	-1.28	1	134.69	240.88	119.33	177.81	76.57	114.09
fucP	-1.28	1	13.26	26.06	15.09	14.07	11.78	14.87
evgS	-1.28	1	15.51	59.18	17.43	15.62	25.68	26.69
narG	-1.27	1	6.64	9.58	7.24	6.48	4.19	7.02
yfbH	-1.27	1	5.83	4.4	2.3	3.21	2.72	3.76
yagZ	-1.27	1	7.25	11.71	11.06	7.88	5.44	9.49
yghO	-1.27	1	5.94	4.15	4.21	4.41	3.64	2.85
hscC	-1.27	1	8.96	18.55	7.21	7.01	8.35	10.53
ycdZ	-1.27	1	5.07	7.24	6.37	1.38	7.09	5.29
yghF	-1.27	1	2.64	3.42	2.92	3.3	1.68	2
yrdC	-1.27	1	180.36	278.13	172.82	122.95	156.17	195.98
fhuB	-1.27	1	2.67	4.31	2.55	1.99	2.88	2.19
yjdP	-1.27	1	96.41	84.93	58.41	70.61	72.86	37.18
yfeR	-1.27	1	6.62	4.61	8.06	5.73	4.6	4.41
marB	-1.27	1	7.12	6.51	8.25	4.98	4.87	6.79
deoA	-1.27	1	47.47	106.46	41.34	36.98	51.81	57.06
yjiC	-1.27	1	0.13	0.86	0.72	0	0.47	0.75
nanT	-1.27	1	89.4	102.27	108.59	91.94	66.19	69.17
yccM	-1.27	1	2.71	4.98	4.04	3.43	2.17	3.35
trmH	-1.27	1	48.82	46.81	43.13	39.69	31.89	33.95
dctA	-1.27	1	256.98	176.15	126.65	172.79	156.54	95.15
rnr	-1.27	1	166.3	357.67	155.4	131.35	172.18	205.87
insB_3	-1.27	1	24.76	26.86	9.08	16.76	15.77	13.28
frwB	-1.27	1	31.42	27.75	28.52	27.17	19.33	20.47
rpsT	-1.27	1	676.21	815.53	661.68	411.89	645.6	574.67
kefG	-1.27	1	26.23	26.75	27.13	28.97	12.75	20.1
ydjF	-1.27	1	22.19	19.87	17.94	21.9	12.9	10.94
sprT	-1.27	1	10.02	7.87	17.9	7.11	7.79	12.44
yjeP	-1.27	1	24.12	29.69	23.52	20.74	18.81	19.05
hyaF	-1.27	1	1.7	3.32	2.81	1.59	2.15	2.02
nei	-1.27	1	39.38	59.23	36.05	29.94	33.66	38.03
yoeE	-1.27	1	3.19	4.55	2.31	1.57	1.86	4.27
yibT	-1.27	1	41.09	41.28	37.29	39.58	20.31	31.87
ygeP	-1.27	1	3.81	5.54	8.43	4.54	2.91	6.2
setB	-1.26	1	1.85	3.11	2.65	1.73	2.13	1.78
yihF	-1.26	1	4	4.81	2.36	3.14	2.3	3.12
yhfS	-1.26	1	3.35	4.16	3.77	2.51	3.21	2.74
deoC	-1.26	1	94.91	144.94	85.41	73.37	88.99	83.59
surA	-1.26	1	308.28	280.41	299.07	273.06	227.95	175.67
mhpT	-1.26	1	3	4.8	2.09	1.8	2.96	2.66
ybaS	-1.26	1	5.35	5.47	4.91	5.26	3.33	3.72
parE	-1.26	1	58.22	114.93	48.75	51.11	53.37	62.73
araJ	-1.26	1	10.7	12.03	10.27	9.77	8.02	7.43
phr	-1.26	1	4.91	4.52	2.63	3.26	3.28	2.71
yneE	-1.26	1	5.91	4.15	12.24	5.36	4.45	7.45
marA	-1.26	1	22.2	14.53	20.08	14.55	14.64	14.53
ycjV	-1.26	1	0.75	0.86	0.5	0	1	0.51
yhbX	-1.26	1	1.53	1.97	2.82	1.42	1.61	1.75
ybhQ	-1.26	1	259.8	474.72	174.11	235.06	227.16	222.26
hybA	-1.26	1	116.72	283.95	104.36	87.67	147.24	145.17
rsxB	-1.26	1	14.19	15.79	11.03	11.77	9.38	10.7
ytfA	-1.26	1	1.91	6.54	4.42	3.33	3.56	2.65
rspA	-1.26	1	5.56	3.42	4.66	5.05	2.39	3.26
hemH	-1.26	1	32.71	22.44	35.53	22.07	23.76	24.07
eutC	-1.26	1	35.36	36.78	37.17	33.76	21.4	28.89
yibL	-1.26	1	105.69	109.92	93.26	97.97	68.11	72.73
ssnA	-1.26	1	2.89	27.52	3.26	2.56	9.99	12.4
yjiY	-1.25	1	636.84	434.32	88.94	370.4	418.36	94.16
astB	-1.25	1	31.8	6.63	21.69	27.27	12.55	6.92
ygcI	-1.25	1	6.78	10.38	7.67	9.08	4.88	5.33
pstC	-1.25	1	10.29	4.45	6.15	6.25	4.85	5.29
yfcL	-1.25	1	33.54	28.94	19.86	20.51	23.98	18.66
ybdN	-1.25	1	1.11	1.36	1.78	0.33	0.95	1.93
yfjF	-1.25	1	50.38	29.38	40.57	37.93	25.65	30.24
pyrI	-1.25	1	29.26	20.82	45.89	25.07	20.57	28.97
appY	-1.25	1	1.52	0.79	1.93	1.27	0.13	1.98
agaV	-1.25	1	25.66	19.04	21.35	23.86	14.32	12.81
gabP	-1.25	1	4.23	2.37	3.7	3.6	2.35	2.12
yjjM	-1.25	1	41.36	56.85	33.71	43.93	28.93	27.77
yaeF	-1.25	1	1.13	3.02	2.63	2.15	1.29	1.8
eptA	-1.25	1	2.78	5.06	3.44	2.82	2.71	3.09
hslV	-1.25	1	1033.07	163.71	884.59	809.63	523.82	294.58
uxaA	-1.25	1	110.68	117.32	109.7	111.17	62.81	85.96
hyaC	-1.25	1	3.38	4.03	1.36	1.35	2.05	3.33
yaiY	-1.25	1	2.69	3.46	4.29	0.88	5.33	1.2
ftsI	-1.25	1	54.84	62.97	48.34	47.12	38.35	42.44
rumB	-1.25	1	11.8	13.05	13.24	5.32	9.88	14.17
yeeY	-1.25	1	13.97	16.73	18.39	12.45	8.86	16.93
chpS	-1.25	1	35.48	25.45	25.82	22.17	20.77	24.59
ycdG	-1.25	1	5.79	2.14	2.54	2.97	1.97	3.36
ybhB	-1.25	1	71.93	60.99	94.46	66.56	51.22	59.25
yggP	-1.24	1	1.3	1.77	2.07	1.07	0.91	2.04
eutL	-1.24	1	44.27	39.76	38.51	36.34	27.18	32.49
yadN	-1.24	1	0.71	0.81	1.03	0.47	1.16	0.21
yjgQ	-1.24	1	51.55	91.89	45.16	45.8	49.68	48.87
yrfF	-1.24	1	58.22	75.39	44.84	49.44	40.8	47.29
yajQ	-1.24	1	53.68	47.07	46.52	38.77	39.21	36.28
yegK	-1.24	1	0.27	0.78	0.79	0.36	0.38	0.65
ybaZ	-1.24	1	24.79	16.75	20.7	15.37	20.14	12.71
yghT	-1.24	1	0.3	1.71	1.04	0.2	0.98	1.07
htrL	-1.24	1	24.96	18.55	32.58	16.68	17.85	24.99
nrdD	-1.24	1	125.85	285.59	120.25	113.46	127.5	165.55
yjeM	-1.24	1	3.8	3.95	2.73	2.99	2.9	2.23
nrdH	-1.24	1	1.69	3.38	1.96	2.77	0.79	2.02
yhjC	-1.24	1	17.97	16.62	17.35	19.77	9.67	11.09
grpE	-1.24	1	2230.86	960.02	2189.18	1887.96	1170.41	1162.9
dnaT	-1.24	1	16.37	19.13	18.96	13.37	16.52	11.71
xylE	-1.24	1	6.27	5.95	4.73	3.14	3.88	6.21
yafE	-1.24	1	15.16	16.18	18.34	10.05	11.03	17.68
ytfF	-1.24	1	8.21	8.89	11.86	6.01	6.86	9.53
ampD	-1.24	1	51.23	78.31	47.58	48.14	36.18	52.77
nanA	-1.24	1	574.06	805.9	740.35	587.43	450.37	606.85
glcD	-1.24	1	2.29	1.5	1.85	1.91	1.36	1.16
yafN	-1.24	1	2.48	6.46	12.29	5.1	4.95	6.32
yfgI	-1.24	1	2.7	2.2	2.01	3.03	0.72	2.07
puuB	-1.24	1	4.3	1.3	2.63	3.4	1.97	1.16
emrD	-1.24	1	27.02	25.55	33.14	15.64	20.62	30.96
hepA	-1.24	1	30.37	30.23	30.96	26.06	24.21	21.02
hflC	-1.24	1	328.78	378.47	277.74	290.02	272.91	199.8
sgcQ	-1.24	1	10.69	11.63	11.2	12.66	3.84	9.83
yhiF	-1.24	1	1.76	2.46	0.23	0.77	1.64	0.93
yhdE	-1.24	1	28.71	31.59	20.89	20.19	20.73	22.33
ygdI	-1.24	1	17.33	18.75	11.62	13.15	9.35	15.22
ydeR	-1.24	1	0	0.47	0.48	0	0.19	0.49
yidD	-1.24	1	104.78	191.02	147.55	92.43	105.97	145.57
ydiZ	-1.24	1	7.15	12.24	6.62	5.15	10.66	3.83
gpt	-1.23	1	67.5	47.6	57.22	22.27	47.95	65.62
yibD	-1.23	1	4.42	5.97	3.49	2.5	3.75	4.43
nirC	-1.23	1	1.8	0.44	1.64	1.86	0.84	0.46
astC	-1.23	1	26.82	6.91	11.84	23.99	7.54	4.37
ykgF	-1.23	1	192.58	555.76	216.73	137.98	244.48	360.82
yceP	-1.23	1	356.36	483.86	385.04	383.14	250.17	319.35
yigP	-1.23	1	103.97	166.18	100.19	93.32	100.79	92.45
rbbA	-1.23	1	92.8	97.53	93	76.2	61.02	84.53
rpmF	-1.23	1	1149.07	1258.51	1213.03	943.66	932.16	951.7
era	-1.23	1	89.74	152.96	94.14	74.3	97.7	88.79
yfdG	-1.23	1	88.79	83.75	91.6	58.93	67.04	80.92
fumB	-1.23	1	7.45	9.45	6	6.45	5.71	5.72
glcC	-1.23	1	38.06	81.5	27.87	57.53	33.58	21.55
yddB	-1.23	1	0.96	1.35	1.73	1.32	1.18	0.63
yccW	-1.23	1	13.37	17.21	17.68	14.69	12.91	9.99
murE	-1.23	1	104.11	96.01	88.82	84.16	79.49	62.31
yedV	-1.23	1	9.18	10.31	9.57	6.22	8.28	8.12
acrD	-1.23	1	6.88	9.42	7.39	7.18	5.67	5.69
yfgF	-1.23	1	2.46	2.43	3.17	1.82	2.25	2.21
phoR	-1.23	1	6.42	5.22	5.86	5.68	3.82	4.5
iap	-1.23	1	19.73	18.42	19.5	9.32	16.53	19.23
betI	-1.23	1	194.86	211.05	115.55	178.44	131.57	95.28
yahH	-1.23	1	1.75	3.2	3.25	2.29	1.96	2.09
infA	-1.23	1	504.67	632.81	454.93	382.66	407.28	453.91
mdtI	-1.23	1	1.58	3.96	1.83	2.48	0.88	2.63
yghE	-1.23	1	12.92	11.59	13.57	11.55	7.88	10.8
yghB	-1.23	1	69.31	78.99	70.09	61.11	53.47	57.28
paaI	-1.23	1	23.1	9.83	23.35	26.09	8.94	9.67
cdsA	-1.23	1	27.87	39.45	19.1	21.92	24.52	20.66
prlC	-1.23	1	246.93	112.53	214.47	220.3	123.52	110.12
acs	-1.23	1	349.87	55.16	178.89	288.32	131.1	44.1
lysA	-1.23	1	16.38	24.54	17.55	12.62	14.05	19.04
ygcM	-1.23	1	37.21	31.15	35.88	16.01	29.93	35.9
hofC	-1.23	1	3.8	2.27	2.5	2.04	1.85	2.99
yhbU	-1.23	1	1.36	1.67	1.94	1.37	1.27	1.24
endA	-1.23	1	3.52	5.7	3.23	2.89	2.6	4.38
aes	-1.23	1	8.66	6.56	7.65	5.11	6.26	6.58
yhcH	-1.22	1	40.92	50.31	63.73	42.49	39.61	39.72
ybdZ	-1.22	1	0	0.54	4.4	0.62	0.44	2.83
nrdG	-1.22	1	32.2	47.5	21.24	26.08	27.73	24.79
yibK	-1.22	1	17.55	29.31	23.38	11.5	18.41	24.84
ymcA	-1.22	1	3.17	5.49	3.1	4.09	2.5	2.72
yhhS	-1.22	1	27.83	28.47	28.88	25.62	21.81	19.64
yjcH	-1.22	1	212.24	15.83	120.09	153.13	96.03	29.51
cobU	-1.22	1	24.56	24.36	21.62	19.47	17.58	18.84
oppF	-1.22	1	120.11	22.92	92.18	100.6	61.35	25.65
ryhA	-1.22	1	0.96	1.1	2.23	0	0.9	2.3
nanE	-1.22	1	140.59	135.62	160.45	136.66	95.12	112.81
yibG	-1.22	1	0.23	0.26	0.52	0.29	0	0.54
puuC	-1.22	1	4.4	1.68	2.91	3.85	1.76	1.67
pgpA	-1.22	1	51.49	59.72	43.64	53.04	36.8	32.24
htrG	-1.22	1	76.51	210.54	35.31	55.95	85.4	107.18
sufC	-1.22	1	5.99	6.52	6.29	5.29	4.28	5.31
livJ	-1.22	1	7.35	7.53	5.24	7.65	4.39	3.93
mdoC	-1.22	1	6.29	11.9	10.51	6.59	7.79	8.03
alsA	-1.22	1	2.1	1.78	1.89	2.22	1.39	1.05
ychE	-1.22	1	23.1	15.76	25.1	13.46	17.65	19.51
rhsA	-1.22	1	2.72	4.42	2.97	2.8	2.42	2.73
yrfG	-1.22	1	168.16	111.12	151.45	130.15	97.09	115.43
ypdD	-1.22	1	3.08	4.38	4.15	2.78	3.19	3.13
ybdA	-1.22	1	0.42	1.33	0.48	0.33	0.77	0.59
sugE	-1.22	1	1.31	2.99	3.79	0.43	0.91	5.07
yfbF	-1.22	1	4.18	5.02	4.85	1.97	3.8	5.12
araB	-1.22	1	10.88	9.08	10.06	9.93	7.12	6.78
yccT	-1.22	1	3.76	3.58	4	2.47	3.66	2.62
yigB	-1.22	1	60.9	90.27	46.88	42.38	49.49	63.96
sfsB	-1.22	1	19.38	16.6	21.59	14.16	13.2	18.66
ybbN	-1.22	1	379.65	157.64	317.03	302.49	219.64	160.92
ykgN	-1.22	1	29.14	21.72	36.96	26.53	26.88	16.09
sixA	-1.22	1	22.68	33.72	22.06	19.35	21.34	20.91
rplY	-1.22	1	801.13	1119.2	861.9	708.09	789.2	693.68
araA	-1.22	1	7.68	8.3	6.49	5.89	5.03	7.01
bglF	-1.22	1	8.14	8.79	7.89	7.33	4.9	7.59
ybeU	-1.22	1	0.88	1.51	0.85	0.58	0.14	1.93
hflK	-1.22	1	550.48	636.37	475.96	452.59	454.51	405.49
lldR	-1.21	1	387.52	81.92	241.25	357.76	133.88	78.01
kdtA	-1.21	1	39.54	50.36	36.76	28.15	34.67	37.24
essD	-1.21	1	2.41	2.75	1.67	1.26	0.45	4.02
ycdS	-1.21	1	11.45	36.3	12.82	9.84	11.48	26.13
astE	-1.21	1	8.37	1.47	4.97	7.31	3	1.66
eutA	-1.21	1	2.22	2.62	1.63	2.04	1.04	2.21
cbrC	-1.21	1	2.12	2.02	1.84	1.39	1.98	1.26
acpT	-1.21	1	59.06	47.46	72.73	41.02	43.69	58.81
yjeH	-1.21	1	9.93	7.56	11.41	8.89	5.63	8.78
ppiC	-1.21	1	35.03	39.58	23.92	28.51	22.69	27.69
yibA	-1.21	1	7.03	3.94	6.43	4.53	4.72	4.71
yhhF	-1.21	1	45.11	43.76	44.8	34.92	33.29	38.41
ycjF	-1.21	1	56.78	8.27	45.15	46.19	22.73	20.31
qseC	-1.21	1	10.55	9.94	12.49	10.6	7.54	8.17
mraY	-1.21	1	98.31	95.84	97.45	94.87	67.41	69.93
djlC	-1.21	1	1.79	2.04	1.16	1.13	0.8	2.13
yeaM	-1.21	1	18.34	10.69	20.23	14.42	10.73	14.63
yafS	-1.21	1	33.08	35.64	37.66	32.98	25.34	26.57
gcd	-1.21	1	6.22	8.54	6.95	7.92	4.62	4.67
marR	-1.21	1	6.21	2.18	7.75	4.7	5.57	2.56
tadA	-1.21	1	60.41	38.48	59.9	30.45	42.07	55.17
frsA	-1.21	1	77.83	71.73	80.22	62.82	52.8	68.2
folB	-1.21	1	7.04	4.51	7.84	2.95	6.57	5.37
ybfN	-1.21	1	4.77	15.98	11.79	11.25	5.04	9.48
murD	-1.21	1	97.58	82.87	100.16	81.84	72.22	70.3
murG	-1.21	1	76.91	76.28	68.24	61.37	58.1	57.45
yfaD	-1.21	1	11.9	18.08	9.5	8.02	10.77	12.39
yjeB	-1.21	1	75.66	95.06	69	59.5	59.4	71.87
folP	-1.21	1	71.03	73.71	63	54.25	62.23	48.32
yhcM	-1.21	1	25.26	23.06	20.19	12.93	21.83	19.67
uidR	-1.21	1	118.93	214	97.03	115.74	111.55	111.36
yahI	-1.21	1	1.97	2	2.53	2.44	1.84	0.91
fhuD	-1.21	1	12.6	8.66	14.47	9.79	9.47	9.46
yhjV	-1.21	1	9.15	14.1	9.38	7.93	8.77	9.16
yaaW	-1.21	1	1.31	1.16	1.86	1.15	0.81	1.56
gmk	-1.21	1	179.12	206.3	197.31	120.54	155.52	189.7
ygbE	-1.21	1	47.17	25.66	41.27	29.44	32.32	30.22
norW	-1.21	1	2.75	1.68	2.34	1.32	1.54	2.62
yaiU	-1.21	1	8.15	7.78	12.01	8.73	5.94	7.86
melR	-1.2	1	39.35	64.15	27.57	43.32	35.62	24.27
glgS	-1.2	1	89.49	120.53	68.93	71.18	78.14	72.15
csiR	-1.2	1	10.66	11.46	10.36	11.3	9.07	5.61
yfgG	-1.2	1	277.26	270.91	333.81	271.11	196.42	240.8
mrcB	-1.2	1	30.84	39.26	28.51	28.17	26.69	23.67
ycbV	-1.2	1	3.43	1.38	2.8	1.32	1.13	3.84
ybhF	-1.2	1	34.42	64.68	29.13	24.63	35.05	41.96
yhjE	-1.2	1	8.25	6.46	9.93	7.52	6.6	5.71
yjdJ	-1.2	1	12.57	15.22	18.98	7.99	15.63	12.26
hslU	-1.2	1	1041.05	225.29	911.14	867.5	518.3	385.71
map	-1.2	1	256.07	259.46	230.18	217.16	199.63	180.39
yafX	-1.2	1	7.93	5.69	9.19	6.53	6.13	5.67
lamB	-1.2	1	5546.43	7399.19	3761.67	3851.86	3400.39	6098.15
ygcR	-1.2	1	0.67	0.76	1.24	0.7	0.5	0.95
ucpA	-1.2	1	747.24	1293.84	582.13	678.56	710.47	689.07
yheU	-1.2	1	28.01	26.03	25.3	21.16	22.58	19.81
tilS	-1.2	1	23.77	20.66	19.85	15.63	18.96	16.89
ilvA	-1.2	1	37.89	54.73	34.47	38.01	31.44	31.85
fepA	-1.2	1	1.3	2.49	2.15	2.19	1.43	1.11
yjbR	-1.2	1	85.92	111.77	97.86	77.48	77.4	81.59
yqfB	-1.2	1	51.99	42.25	50.2	35.38	38.53	42.51
miaA	-1.2	1	772.85	542.44	696.1	649.22	539.8	431.67
afuB	-1.2	1	0.29	5.23	1	0.75	2.4	1.71
treR	-1.2	1	29.39	25.68	28.08	23.72	21.58	21.97
yzgL	-1.2	1	244.45	309.52	246.92	194.73	225.53	221.09
hycE	-1.2	1	3.34	3.06	2.32	3.35	1.98	1.81
yfdI	-1.2	1	39.65	25.5	59.24	45.22	33.77	21.59
argK	-1.2	1	1.15	2.03	1.09	0.82	0.97	1.62
ybfE	-1.2	1	44.56	23.43	30.73	15.76	27.04	37.52
ymjC	-1.2	1	5.11	7.14	5.27	2.98	4.24	6.77
fruR	-1.2	1	417.65	671.4	309.99	344.12	404.68	364.94
yncD	-1.2	1	6.87	14.63	6.36	9.91	5.85	6.31
elbA	-1.2	1	2.57	0	0.37	0	0.9	1.53
rpsQ	-1.2	1	5365.38	3435	5299.81	4911.9	3333.16	3176.48
idnK	-1.19	1	7.56	9.26	3.42	4.59	8.25	3.08
ygaZ	-1.19	1	106.09	123.1	100.07	79.39	94.32	90.19
yedA	-1.19	1	4.74	9.93	3.79	3.25	4.95	6.46
acpS	-1.19	1	36.57	40.21	54.39	35.41	29.01	41.97
dsdX	-1.19	1	11.27	9.94	10.8	9.47	9.49	6.86
mtlR	-1.19	1	90.18	123.8	85.03	87.83	71.89	80.95
alx	-1.19	1	17.01	16.35	15.34	15.09	11.94	12.32
xapR	-1.19	1	18.56	18.65	21.78	18.94	13.26	15.69
yihP	-1.19	1	2.81	2.36	1.63	1.16	1.93	2.38
yjgP	-1.19	1	100.76	92.87	100.01	72.77	74.85	90.29
insL_1	-1.19	1	229.9	90.05	233.69	173.6	133.8	145.89
carB	-1.19	1	32.4	25.14	33.76	33.62	18.17	22.24
yagT	-1.19	1	1.66	2.07	0.52	1.97	0.42	1.26
stpA	-1.19	1	13.09	12.02	22.61	12.11	10.53	16.22
sbcC	-1.19	1	22.57	24.26	22.89	22.39	16.36	17.57
pitA	-1.19	1	95.65	152.72	107.86	80.4	98.95	106.84
yggM	-1.19	1	3.71	2	1.55	2.84	1.73	1.48
yafV	-1.19	1	57.85	57.91	49.53	48.43	42.63	42.6
sodA	-1.19	1	323.3	702.19	354.04	464.96	242.76	392.2
deoB	-1.19	1	660.87	963.71	572.14	512.88	726.65	522.22
yhaI	-1.19	1	0.87	2.33	1.35	0.76	1.09	1.74
rtcR	-1.19	1	9.88	8.69	9.19	9.8	5.58	7.36
ydcU	-1.19	1	2.43	1.51	2.3	2.6	0.82	1.97
eutG	-1.19	1	0.96	1.9	0.41	0.46	1.14	0.94
lacZ	-1.19	1	62.21	31.67	57.36	56.28	33.83	33.46
tyrP	-1.19	1	3.35	7.05	4.67	3.49	4.72	3.78
gltS	-1.19	1	10.86	12.7	14.18	10.17	10.21	10.17
paaE	-1.19	1	11.65	1.44	7.65	9.92	4.35	2.89
frlA	-1.19	1	1.71	1.33	2.25	1.53	1.16	1.67
mfd	-1.19	1	104.61	59.98	103.52	99.58	61.68	58.04
insA_4	-1.19	1	18.84	22.37	14.84	13.33	15.81	16.17
ycjQ	-1.18	1	8.29	4.85	9.61	8.54	5.43	4.71
mrcA	-1.18	1	14.62	20.23	11.94	12.12	12.53	13.16
cmtB	-1.18	1	1.64	1.34	2.71	3.38	1.09	0.28
hemA	-1.18	1	164.19	169.67	174.53	126.4	124.87	163.59
metR	-1.18	1	5.12	4.11	3.54	4.71	2.64	3.38
araC	-1.18	1	73.1	28.91	61.67	68.05	34.41	32.15
bolA	-1.18	1	103.32	106.06	84.48	87.84	73.17	78.34
yibF	-1.18	1	61.46	77.41	73.59	57.28	56.83	58.41
holD	-1.18	1	32.9	42.17	26.77	24.69	22.72	35.93
dapF	-1.18	1	164.09	161.65	147.78	121.56	124.33	140.32
yohD	-1.18	1	5.93	9.43	4.79	6.59	6.03	3.64
yhjQ	-1.18	1	3.28	5.38	3.64	4.3	3.19	2.55
hybG	-1.18	1	20.46	31.95	21.29	14.78	24.53	19.41
mutT	-1.18	1	15.2	18.88	13.28	12.93	14.17	11.12
csgD	-1.18	1	3.67	1.46	2.22	2.3	1.64	2.28
ygiQ	-1.18	1	24.17	56.81	29.63	24.74	29.43	34.9
potH	-1.18	1	1.53	1.37	1.89	0.43	2.13	1.17
ydjQ	-1.18	1	11.01	10.16	11.12	9.97	9.5	6.84
yggT	-1.18	1	60.51	63.25	67.78	44.94	50.44	60.99
yhiR	-1.18	1	143.56	162	145.91	114.6	112.13	142.18
dinG	-1.18	1	42.92	83.42	39.26	44.41	44.85	44.02
yliC	-1.18	1	10.61	21.28	8.24	12.72	7.58	12.11
yihI	-1.18	1	64.22	41.45	69.21	39.28	50.38	54.2
yjbB	-1.18	1	44.85	39.44	45.69	39.33	32.38	34.78
yccE	-1.18	1	0.08	1.51	0.38	0.76	0.15	0.69
mog	-1.18	1	168.51	193.48	156.33	141.59	139.49	141.87
ytfH	-1.18	1	6	4.36	2.53	2.86	2.8	5.21
slyX	-1.18	1	12.34	4.88	7.15	6.22	5.31	9.06
hha	-1.18	1	145.75	183.28	177.13	146.22	100.49	168.09
yhhY	-1.18	1	65.06	62.9	52.23	47.65	53.13	46.39
lolD	-1.18	1	24.29	43.48	19.91	25.04	27.21	18.36
apt	-1.18	1	56.88	45.82	49.11	35.05	40.92	48.95
iaaA	-1.18	1	37.99	34.54	30.55	37.95	25.49	20.91
yfgL	-1.18	1	211.65	266.11	195.47	192.9	196.2	158.85
smpA	-1.18	1	382.14	421.19	375.15	316.35	307.86	341.76
pgsA	-1.18	1	77.84	77.22	79.66	64.78	72.58	54.41
lolE	-1.18	1	51.78	68.3	56.8	50.67	45.94	47.79
yejG	-1.18	1	18.99	38.55	15.02	19.35	20.79	18.32
btuC	-1.18	1	21.41	17.79	24.19	18.34	17.69	16.05
ybgH	-1.18	1	3.65	3.93	3.82	3.22	4.38	1.59
yaeL	-1.18	1	126.26	159.48	114.15	111.99	108.49	105.72
ytfE	-1.18	1	20.86	21.67	20.9	12.74	20.03	18.88
prpD	-1.18	1	1.58	2.45	1.58	1.97	0.87	1.88
djlA	-1.17	1	47.91	46.28	54.18	38.74	38.02	45.27
yfhB	-1.17	1	38.74	37.72	38.45	34.49	26.83	33.52
priC	-1.17	1	62.62	46.56	69.59	54.97	39.29	53.76
rdgC	-1.17	1	34.09	25.26	28	23.01	24.02	25.01
oppC	-1.17	1	74	21.56	34.86	62.66	33.38	11.73
yacH	-1.17	1	4.54	4.42	3.18	4.41	3.4	2.21
yphC	-1.17	1	5.38	4.47	4.88	5.65	3.56	3.15
yfeU	-1.17	1	56.1	78.51	40.16	53.47	48.85	39.66
puuD	-1.17	1	10.19	8.07	6.77	9.62	6.72	4.37
oxc	-1.17	1	1.35	1.68	1.21	0.96	1.54	0.88
ycfJ	-1.17	1	9.43	15.61	15.17	9.84	6.82	16.53
oppB	-1.17	1	51.48	13.41	23.41	42.46	19.68	11.17
rnpA	-1.17	1	223.54	303.15	230.23	164.27	218.94	236.53
ompT	-1.17	1	1817.34	2096.85	2267.5	2374.9	1123.66	1570.27
mhpD	-1.17	1	4.36	1.76	2.83	4.21	1.68	1.68
atoD	-1.17	1	1.1	1.43	0.91	1.23	0.88	0.75
envZ	-1.17	1	54.41	57.31	50.31	42.4	47.15	43.15
yhdU	-1.17	1	5.78	5.28	2.68	2.27	7	1.38
appC	-1.17	1	2.22	2.84	2.26	2.73	2.01	1.28
ybjJ	-1.17	1	15.05	16.89	14.85	9.69	12.27	16.4
yjhP	-1.17	1	11.13	28.46	12.74	9.49	18.3	14.44
ispF	-1.17	1	34.01	34.14	30.62	34.92	23.83	23.24
yagQ	-1.17	1	2.39	2.11	3.4	2.71	1.82	2.07
ytfK	-1.17	1	158.72	160.63	137.35	137.58	123.18	115.57
nusB	-1.17	1	244.34	274.55	263.6	188.82	195.98	261.18
emrE	-1.17	1	22.48	16.05	30.03	17.6	18.92	20.1
pyrH	-1.17	1	224.84	173.06	224.02	201.39	151.97	162.02
yohK	-1.17	1	26.74	38.73	60.24	32.11	30.78	41.14
phnD	-1.17	1	0.61	0.35	0.71	0.4	0.19	0.85
gidA	-1.17	1	46.87	80.55	50.48	38.36	53.14	54.1
yfcT	-1.17	1	1.16	0.53	2.82	0.91	1.51	1.24
ycbR	-1.17	1	0.44	0.85	0.34	0.19	0.69	0.35
uxaC	-1.17	1	179.76	205.65	180.41	197.4	116.98	151.49
mutY	-1.17	1	46.11	51.31	37.75	34.16	38.21	38.96
sufA	-1.17	1	1.69	4.51	2.61	1.48	2.89	2.69
hybF	-1.17	1	16.11	28.82	10.92	8.37	17.86	19.21
yjdL	-1.17	1	4.85	4.15	4.63	4.67	3.06	3.83
mhpF	-1.17	1	9.62	4.12	6.84	9.46	4.28	3.52
mtlD	-1.17	1	272.37	329.8	242.52	251.18	225.12	218.34
insB_4	-1.17	1	83.14	78.46	114.02	62.45	70.21	96.4
dppF	-1.17	1	36.73	22.1	32.25	35.79	23.54	16.28
yfcA	-1.17	1	35.17	47.65	26.62	31.96	32.2	25.55
rnhA	-1.16	1	22.44	26.9	24.45	17.18	18.64	25.16
yeiM	-1.16	1	4.9	3.89	5.97	4.47	4.03	3.77
yqjB	-1.16	1	80.96	152.15	88.47	73.1	75.24	115.88
yhjB	-1.16	1	4.48	6.7	3	2.49	6.27	2.47
yaiP	-1.16	1	1.48	1.39	0.2	0.46	1.3	0.72
intF	-1.16	1	30.95	21.53	35.86	27.23	22.63	23.8
phnP	-1.16	1	5.34	9.39	5.4	3.95	6.77	5.39
tdcA	-1.16	1	13.4	43.38	7.18	14.51	19.2	17.82
usg	-1.16	1	62.55	90.53	61.54	54.69	59.85	62.1
rpmH	-1.16	1	5.16	1.68	0.85	2.9	2.06	1.76
gldA	-1.16	1	18.84	32.92	20.84	18.51	19.67	21.44
glpR	-1.16	1	48.77	58.05	38.89	39.14	40.11	41.15
csrC	-1.16	1	42.01	45.56	26.55	30.03	32.05	32.38
lysP	-1.16	1	38.55	62.28	35.98	30.68	41.29	40.47
lnt	-1.16	1	93.43	101.93	104.35	72.87	81.14	94.87
glnB	-1.16	1	95.08	129.61	105.55	92.05	92.66	87.39
ybaA	-1.16	1	5.58	6.71	2.72	4.62	4.11	3.85
hemD	-1.16	1	80.54	112.18	72.02	66.57	69.08	82.8
nrdA	-1.16	1	94.97	156.62	113.57	110.39	70.78	119.99
caiA	-1.16	1	13.28	15.79	15.7	11.56	11.28	14.31
rplU	-1.16	1	729.81	689.68	692.71	474.3	689.83	590.74
hycI	-1.16	1	35.98	39.33	52.43	36.45	29.23	40.79
cynX	-1.16	1	1.08	1.44	1.67	1.18	1.18	1.07
eptB	-1.16	1	46.33	100.86	42.01	31.73	58.33	65.05
mhpA	-1.16	1	2.12	1	0.58	1.31	1.4	0.37
yghJ	-1.16	1	64.19	34.43	67.48	70.71	33.63	34.58
gntT	-1.16	1	179.6	420.37	143.43	212.41	169.61	224.74
rarD	-1.16	1	14.35	19.99	12.03	9.18	11.97	17.25
uvrA	-1.16	1	59.11	133.9	54.84	54.64	64.08	84.43
yeiA	-1.16	1	35.92	68.31	36.06	32.52	40.71	42.02
baeS	-1.16	1	3.78	4.31	4.2	3.01	2.62	4.68
ygjO	-1.16	1	31.91	37.6	23.42	16.06	29.08	31.83
pfkB	-1.16	1	50.64	76.74	62.05	54.21	49.73	52.64
molR	-1.16	1	2.36	2.41	2.38	2.12	1.66	2.25
fepG	-1.16	1	3.56	2.99	1.94	2.61	2.34	2.12
deoD	-1.16	1	1518.57	1890.49	1363.17	1217.85	1477.81	1252.4
tdcF	-1.16	1	41.86	24.06	49.42	27.6	39.77	28.92
atoA	-1.16	1	0.16	0.18	0.56	0.42	0.3	0
ycgZ	-1.16	1	0.88	1.5	0	1.72	0	0.52
yebO	-1.16	1	89.89	116.28	95.79	61.51	76.42	113.19
yoaD	-1.16	1	4.68	5.2	4.45	4.94	2.97	4.34
yjaA	-1.16	1	6.5	7.73	6.27	4.26	4.8	8.07
fadA	-1.16	1	83.52	10	46.26	85.57	22.57	9.8
garR	-1.16	1	7	6.8	10.68	6.58	7.18	6.54
hemY	-1.16	1	99.02	196.43	83.84	95.97	109.5	106.14
cspI	-1.16	1	0.49	8.92	0	3.2	0.91	3.49
holA	-1.16	1	57.23	52.59	63.15	44.1	51.01	49.24
kdsD	-1.16	1	85.22	83.5	83	66.27	65.62	78.49
intS	-1.15	1	14.81	9.13	12.69	11.06	11.3	8.35
mrdB	-1.15	1	20.74	22.73	21.86	21.18	16.64	16.7
yadR	-1.15	1	117.84	102.23	112.09	94.79	102.29	80.12
mutL	-1.15	1	78.26	106.93	73.01	69.98	64.74	80.02
purR	-1.15	1	46.01	48.03	38.63	30.02	37.99	42.77
rtn	-1.15	1	27.45	34.63	31.03	25.29	25.09	27.15
dcrB	-1.15	1	248.19	329.44	224.75	200.73	216.83	249.67
inaA	-1.15	1	7.03	6.38	7.4	6.49	5.36	5.71
yiaN	-1.15	1	0.49	0.19	0.75	0.32	0.46	0.39
ftsW	-1.15	1	49.36	55.32	52.06	42.9	43.37	44.5
gspM	-1.15	1	1.35	3.6	4.43	3.24	1.47	3.22
ygfY	-1.15	1	519.47	789.91	485.95	519.03	477.12	493.47
yrdA	-1.15	1	159.8	99.07	144.13	132.34	109.7	97.15
aegA	-1.15	1	5.36	6.84	4.2	5.09	4.36	4.26
nfi	-1.15	1	41.47	50.54	50.02	31.84	38.23	48.51
gadX	-1.15	1	9.45	9.07	13.73	6.11	6.58	14.57
ybeF	-1.15	1	2.62	3.98	5.43	3.43	2.85	3.77
pdxA	-1.15	1	132.85	165.65	145.3	124.15	138.18	107.42
degS	-1.15	1	41.37	31.91	47.6	27.56	36.95	37.14
bglJ	-1.15	1	5.83	4	2.7	4.8	2.02	3.97
yebU	-1.15	1	16.32	19.54	17.82	12.68	16.09	16.01
yjiJ	-1.15	1	2.29	4.23	1.74	2.2	1.89	2.84
ygcB	-1.15	1	5.03	8.91	4.97	4.29	4.69	6.74
yiaD	-1.15	1	63.01	47.5	55.31	68.34	35.99	35.12
yebS	-1.15	1	16.36	21.55	24.11	14.11	15.86	21.91
yhhN	-1.15	1	69.48	67.99	66.29	61.5	55.66	53.57
ftsA	-1.15	1	112.29	103.99	111.31	100.77	85.13	89.21
yfjS	-1.15	1	1.41	0.53	2.17	1.84	0.87	0.84
trpD	-1.15	1	4.43	5.36	4.45	5.38	3.28	3.42
rffM	-1.15	1	25.12	15.06	24.55	25.93	14.39	14.55
lacY	-1.15	1	26.61	8.81	32.66	27.49	15.08	15.32
hcaE	-1.15	1	16.87	14.47	13.89	17.51	10.11	10.65
aceF	-1.15	1	267.48	651.79	196.84	203.78	410.95	302.9
ycjZ	-1.15	1	7.97	6.07	6.69	6.81	5.17	5.78
yagW	-1.15	1	5.76	7.15	7.03	6.13	4.66	5.96
recO	-1.15	1	42.79	76.73	57.34	56.08	45.08	45.91
hycH	-1.15	1	4.81	3.47	3.81	3.32	4.25	2.41
yjbN	-1.15	1	37.16	37.87	37.37	24.68	30.73	38.93
fecD	-1.15	1	10.32	15.14	8.31	13.53	9.42	5.05
alr	-1.15	1	41.88	54.65	42.17	37.72	36.98	41.32
yibI	-1.15	1	4.87	0.65	3.98	4.13	2.67	1.37
ilvY	-1.15	1	51.06	74.25	48.65	55.94	39.8	49.5
ybaN	-1.15	1	26.41	18.85	21.67	23.79	18.98	13.77
rraA	-1.15	1	74.02	91.87	73.62	71.78	65.63	62.99
ygjM	-1.15	1	5.24	7.69	6.93	6.21	6.04	4.16
cycA	-1.15	1	33.48	43.03	24.13	36.84	26.21	20.7
rlmB	-1.15	1	92.18	193.38	91.01	72.6	114.43	125.3
dnaX	-1.15	1	88.9	113.47	85.3	70.74	81.34	88.6
pitB	-1.15	1	0.35	0.71	0.64	0.27	0.32	0.83
mak	-1.15	1	16.13	15.15	16.96	16.34	12.48	12.14
pspA	-1.15	1	59.37	57.51	67.17	54.59	53.33	46.69
menA	-1.15	1	29.83	21.78	26.12	19.99	21.65	24.07
envY	-1.15	1	6.14	2.49	3.64	4.65	2.54	3.42
rpiB	-1.15	1	32.35	38.53	15.8	26.04	29.95	15.98
yncC	-1.15	1	1.09	1.96	0.72	1.23	0.58	1.49
yehM	-1.15	1	0.91	1.98	2.11	1.43	1.32	1.41
ligT	-1.15	1	9.59	15.65	11.34	11.29	8.4	11.2
cysN	-1.15	1	6.12	6.4	4.98	4.39	5.91	4.34
ycgB	-1.15	1	7.94	8.75	10.84	6.49	8.09	8.57
hypE	-1.15	1	15.77	12.13	16.16	15.05	11.71	10.62
yggL	-1.15	1	30.52	26.51	33.16	21.67	26.98	26.91
murP	-1.15	1	31.96	49	25.79	32.32	30.89	25.57
mdtG	-1.15	1	10.59	14.71	12.57	10.77	8.85	12.22
yjgK	-1.14	1	69.09	84.67	87.23	62.57	61.85	78.25
ybbS	-1.14	1	3.59	3.84	2.86	2.5	2.93	3.21
narQ	-1.14	1	20.6	19.69	24.79	17.22	18.75	18.87
thiM	-1.14	1	11.46	9.18	8.4	8.29	9.22	6.91
yfiH	-1.14	1	46.02	78.84	52.83	39.28	55.76	53
rpmA	-1.14	1	551.3	638.87	492.16	406.68	531.34	474.66
trkA	-1.14	1	37.6	72.61	41.99	41.26	38.51	47.17
yfeD	-1.14	1	143.13	211.52	141.62	153.95	123.35	138.14
dinF	-1.14	1	16.73	20.48	14.23	10.66	15.24	17.24
uxuR	-1.14	1	45.94	40.35	53.23	47.01	36.83	34.27
hycF	-1.14	1	4.21	3.06	5.77	4.27	3.75	2.97
ppdA	-1.14	1	4.64	5.29	2.3	2.31	3.91	3.95
malE	-1.14	1	9110.29	10881.9	6413.43	6865.23	6250.76	9087.57
rfaC	-1.14	1	43	79.29	46.06	40.45	45.45	54.74
trkH	-1.14	1	39.96	71.81	44.22	33.32	45.8	51.3
yfhK	-1.14	1	17.04	17.46	15.78	13.84	13.85	14.76
yigM	-1.14	1	5.08	5.81	4.15	3.18	4.2	5.23
dinB	-1.14	1	21.96	19.01	18.6	20.26	14.69	15.61
guaB	-1.14	1	82.85	83.94	103.88	55.82	82.15	91.5
fucK	-1.14	1	26.91	25.82	28.6	25.58	22.01	21.13
yicM	-1.14	1	3.99	3.24	4.89	4.22	2.86	3.29
yjiG	-1.14	1	6.08	11.05	3.65	3.54	7.13	6.44
yhaL	-1.14	1	34.03	64.05	17.52	26.43	47.59	21.03
uxuB	-1.14	1	150.66	112.58	134.82	158.93	105.84	71.26
ubiD	-1.14	1	290.27	379.71	254.89	288.4	247.44	239.93
ompX	-1.14	1	1650.86	1501.22	2021.17	1590	1354.47	1439.58
ade	-1.14	1	28.77	35.22	25.29	32.23	18.11	24.97
ygjJ	-1.14	1	2.23	0.78	1.46	1.78	1	1.16
yoaG	-1.14	1	2.27	9.08	6.58	3.72	3.18	8.13
paaA	-1.14	1	12.97	3.83	7.51	13.63	4.48	2.67
lpxK	-1.14	1	17.28	27.07	15.26	20.43	12.87	16.7
csdA	-1.14	1	42.76	38.5	44.15	36.16	34.89	35.25
ybaM	-1.14	1	5.13	1.47	2.23	1.68	4.79	0.77
moeB	-1.14	1	112.84	149.31	116.3	82.85	110.52	125.77
yhiP	-1.14	1	87.99	197.28	86.22	59.79	107.11	143.93
ftsE	-1.14	1	87.65	100.82	79.77	76.58	72.6	78.19
gltP	-1.14	1	83.08	109.72	53.36	61.18	70.76	74.9
nadB	-1.14	1	5.25	9.29	6.31	4.45	5.44	7.64
rob	-1.14	1	451.5	605.51	459.59	466.12	349.02	463.74
ydhM	-1.14	1	17.73	17.95	13.77	11.09	16.16	14.17
mhpE	-1.14	1	4.41	2.34	2.97	4.03	2.39	1.96
hybC	-1.14	1	140.34	199.87	119.34	112.75	166.7	106.2
cusR	-1.14	1	25.39	18.06	28.53	18.13	22.39	20.48
truD	-1.14	1	58.03	60.06	50.02	53.08	49.86	39.19
glpG	-1.14	1	61.43	58.45	63.21	45.42	53.9	55.34
prfC	-1.14	1	69.12	101.28	73.5	67.53	70.97	67.04
pyrB	-1.14	1	11.22	7.49	13.64	10.05	7.77	9.93
nhaR	-1.14	1	34.31	42.99	33.64	24.67	35.53	33.11
cysE	-1.14	1	196.81	271.89	179.97	201.41	186.23	158.48
potE	-1.13	1	2.84	2.7	2.46	3.2	1.91	1.88
thiI	-1.13	1	56.69	81.71	63.52	46.08	55.47	69.37
yecJ	-1.13	1	62.71	89.06	82.23	61.64	67.33	68.86
yeaT	-1.13	1	59.75	61.3	30.77	52.5	37.77	37.96
norR	-1.13	1	17.29	7.6	13.36	14.84	8.45	9.65
dinD	-1.13	1	33.52	55.27	32.86	35.35	29.73	37.56
recJ	-1.13	1	105.29	159.91	95.67	95.4	101.76	107.01
yqjI	-1.13	1	65.65	78.6	73.56	66.82	60.28	57.41
ychH	-1.13	1	81.99	108.54	52.25	75.7	84.44	43.54
mglC	-1.13	1	196.02	26.43	169.09	202.04	91.2	44.26
glcF	-1.13	1	7.39	9.12	6.3	6.79	6.81	5.67
fimB	-1.13	1	40.86	70.7	61.73	47.68	44.05	54.88
yjbD	-1.13	1	32.75	58.72	26.48	22.46	40.13	36.32
mntH	-1.13	1	8.9	8.72	7.88	9.46	6.89	5.4
btuF	-1.13	1	44.39	44.48	51.59	33.68	41.27	44.1
yabQ	-1.13	1	9.81	17.93	15.15	8.57	11.59	15.59
ybgC	-1.13	1	49.03	42.22	57.41	30.62	35.19	61.82
yhiI	-1.13	1	197.14	142.1	196.5	170.84	121.37	167.01
rnhB	-1.13	1	32.57	39.58	22.8	20.31	26.8	33.43
murC	-1.13	1	148.91	190.36	161.45	140.33	130.25	154.77
ybgJ	-1.13	1	166.96	182.56	152.19	151.61	141.07	133.57
gltK	-1.13	1	54.84	91.66	40.87	53.29	57.16	47.01
dgoR	-1.13	1	46.71	46.47	37.01	49.17	30.91	30.72
dcuD	-1.13	1	2.58	2.17	3.17	2.19	2.06	2.54
ygjI	-1.13	1	12.4	3.81	9.66	10.83	6.49	5.01
lspA	-1.13	1	351.83	200.56	326.37	344.1	247.76	160.51
oriC	-1.13	1	21.06	32.76	33.75	15.86	31.34	25.11
nlpI	-1.13	1	747.19	846.3	805.87	666.84	654.87	722.68
thiL	-1.13	1	32.32	32.66	29.32	21.32	28.45	30.29
rsmC	-1.13	1	29.62	38.89	30.35	24.3	25.83	33.99
adiA	-1.13	1	5.68	7.58	5.62	5.1	5.72	5.13
yfjT	-1.13	1	5.11	4.82	5.92	5.82	3.94	3.97
fucI	-1.13	1	56.32	53.96	60.17	48.34	50.49	46.83
rtcB	-1.13	1	5.68	4.55	8.15	5.66	4.5	5.66
tsgA	-1.13	1	2.55	2.81	4.28	2.88	2.62	2.73
proP	-1.13	1	32.72	36.98	47.77	28.74	31.28	40.66
ykgE	-1.13	1	348.74	809.01	357.57	258.9	433.44	587.72
yigI	-1.13	1	3.78	4.82	2.83	5.24	2.9	1.59
htpX	-1.13	1	323.94	223.37	275.91	304.35	218.08	183.25
yihT	-1.13	1	4.73	5.94	5.07	5.58	4.96	2.82
psiF	-1.13	1	6.48	11.47	15.39	11.46	8.76	8.11
yagB	-1.13	1	9.48	14.21	12.01	8.93	10.77	10.24
ftsB	-1.13	1	127.63	124.08	124.33	94.34	105.96	121.56
purL	-1.13	1	30.91	27.58	31.82	26.29	23.99	27.23
yrdD	-1.13	1	155.67	198.14	171.72	132.25	126.23	191.06
dedD	-1.13	1	35.28	38.33	28.89	36.79	26.76	24.12
fucU	-1.13	1	62.19	52.78	74.05	51.86	49.05	61.83
yiaT	-1.13	1	0.98	0.32	0.49	0.74	0.79	0
ybjR	-1.13	1	72.44	87.6	75.82	68.87	59.5	73.38
mntR	-1.13	1	12.22	17.25	15.45	11.65	12.43	14.04
yohN	-1.13	1	88.33	49.39	89.91	82.8	47.76	66.91
yfgB	-1.13	1	56.17	71.66	58.2	47.43	58.93	52.26
yhiO	-1.13	1	13.31	12.02	18.64	13.38	11.83	12.54
smf	-1.13	1	7.76	8.02	5.68	6.9	4.91	6.83
uhpA	-1.13	1	11.96	17.68	13.86	8.76	15.91	11.95
yhhK	-1.13	1	72.56	92.47	63.69	61.03	68.17	65.52
yecC	-1.12	1	42.8	69.23	36.16	34.56	49.96	40.99
yfeA	-1.12	1	16.24	15.4	17.88	16.43	13.15	13.02
coaE	-1.12	1	48.05	27.92	58	39.28	32.63	44.31
lpxL	-1.12	1	82.41	77.49	93.66	70.13	66.11	81.96
yegH	-1.12	1	24.48	31.26	28.9	22.45	21.05	29.03
secE	-1.12	1	251	237.82	220.24	193.75	209.55	204.97
mokC	-1.12	1	44.06	84.82	43.03	48.02	44.78	53.12
yjcC	-1.12	1	3.01	3.37	3.34	2.83	2.63	2.89
ydbH	-1.12	1	11.74	12.77	11.55	11.25	10.21	9.44
lexA	-1.12	1	343.16	523.18	347.17	343.68	305.65	384.67
eutJ	-1.12	1	0.75	0.43	0.43	0.33	0.69	0.3
kefC	-1.12	1	6.53	6.76	6.6	6	5.26	5.92
yifK	-1.12	1	27.46	43.78	25.12	29.69	26.72	25.4
yebT	-1.12	1	19.22	27.32	18.25	17.74	18.51	18.96
ycjP	-1.12	1	4.07	3.1	4.29	3.39	4.72	1.62
yfhQ	-1.12	1	329.46	338.47	311.83	269.03	293.33	277.34
yrfA	-1.12	1	1.54	1.47	0.3	1.68	0.48	0.92
aslA	-1.12	1	5.59	4.88	6.33	3.04	4.86	6.44
sdiA	-1.12	1	34.51	30.22	36.82	31.29	26.42	29.83
cvrA	-1.12	1	28.31	38.01	30.93	24.79	25.45	33.04
ygcO	-1.12	1	7.57	17.74	6.46	5.22	7.06	14.72
yagK	-1.12	1	3.81	5.68	3.07	5.65	3.25	1.98
ydbD	-1.12	1	0.14	0.77	0.78	0.71	0.21	0.54
lepB	-1.12	1	65.9	66.62	55.48	64.15	55.78	40.93
murI	-1.12	1	218.85	241.66	238.56	207.1	182.83	211.06
dppA	-1.12	1	323.75	458.32	192.62	259.99	287.47	281.58
greA	-1.12	1	223.42	294.77	234.63	174.83	210.16	260.63
frlR	-1.12	1	47.44	44.13	50.03	46.91	34.57	40.98
coaD	-1.12	1	20.58	21.77	12.55	18.45	14.34	14.72
fdhE	-1.12	1	346.13	523.66	348.33	294.8	353.4	392.77
kptA	-1.12	1	8.62	8.99	6.95	5.89	8.73	6.03
yiiU	-1.12	1	1196.95	1504.21	1128.81	1090.66	1074.33	1116.04
yjhW	-1.12	1	5.99	4.4	0	3.93	3.19	2.04
lpxH	-1.12	1	68.88	69.48	73.32	51.45	66.11	64.12
lsrF	-1.12	1	8.9	5.69	5.78	5.44	6.86	5.24
yrbE	-1.12	1	97.6	117.54	80.16	91.89	83.82	77.09
tldD	-1.12	1	134.17	136.33	117.89	105.26	112.71	116.06
aroM	-1.12	1	7.21	15.06	6.93	8.24	8.15	8.41
yfiE	-1.12	1	5.78	7.81	4.23	5.25	6.71	3.09
udp	-1.12	1	366.09	599.84	330.11	332.43	405.36	365.99
cpxP	-1.12	1	177.23	256.23	143.08	157.75	159.65	174.91
ygaM	-1.12	1	4.56	5.9	6.34	3.59	3.97	6.89
argT	-1.12	1	67.46	74.16	40.31	72.74	49.03	33.4
ilvD	-1.12	1	50.39	72.5	46.93	49.99	45.46	49.75
tbpA	-1.12	1	17.54	17.02	20.32	12.19	13.3	22.04
yfbM	-1.12	1	8.25	10.84	6.45	8.11	8.46	5.16
gltL	-1.12	1	64.88	83.26	36.17	61.37	55.42	40.29
ybjK	-1.12	1	34.08	53.96	21.99	32.23	36.47	24.7
zraR	-1.12	1	20.54	19.97	18.81	16.13	18.5	16.17
hypA	-1.12	1	0.3	1.01	0.69	0	1.1	0.35
yhjX	-1.12	1	1.72	3.34	2.59	2.14	2.97	1.23
yrhC	-1.12	1	0.42	0.97	1.47	1.11	0.39	1.01
yceG	-1.12	1	8.13	7.78	7.3	5.99	6.82	7.15
yggX	-1.12	1	56.51	56.36	63.73	60.73	43.21	49.4
rpmC	-1.12	1	944.42	695.82	924.87	887.13	800.34	529.36
rep	-1.12	1	17.48	23.32	17.7	14.56	16.01	19.74
ybdK	-1.12	1	4.74	4.78	6.78	4.75	4.16	5.21
hpt	-1.12	1	35.43	21.45	30.73	22.58	26.36	27.24
rrsA	-1.12	1	1050.78	316.91	839.55	485.32	764.4	689.83
mtlA	-1.12	1	270.52	398.2	218.6	290.82	225.05	242.52
xerD	-1.12	1	47.76	56.27	49.96	46.18	41.29	45.46
bcsA	-1.12	1	1.83	2.58	2.3	1.66	1.74	2.37
yeeE	-1.12	1	1.87	2.47	1.82	1.54	1.1	2.69
yaeI	-1.12	1	12.53	17.97	11.26	10.73	10.14	15.09
glmU	-1.12	1	340.96	345.78	344.9	249.47	310.01	332.79
bipA	-1.12	1	199.22	260.16	210.03	182.51	190.98	202.84
moaD	-1.12	1	31.28	36.69	39.67	32.13	31.53	28.72
ybeL	-1.11	1	75.99	128.1	71.09	76.17	76.48	82.89
spoT	-1.11	1	84.99	134.97	92.6	74.37	91.43	102.73
bioC	-1.11	1	4.54	3.14	3.67	4.69	2.95	2.46
mltA	-1.11	1	26.04	30.61	28.53	22.21	24.81	26.3
yafD	-1.11	1	197.17	144.25	192.21	171.14	136.04	156.91
argB	-1.11	1	12.22	8.59	18.21	16.02	8.14	9.93
asnC	-1.11	1	15.4	17.85	20.21	18.7	11.62	16.74
yqgA	-1.11	1	4.7	6.04	5.79	7.12	3.56	3.85
yjhE	-1.11	1	1.25	1.91	0	0.55	1.95	0
yaiA	-1.11	1	35.74	51.95	23.84	33.36	33.83	28.4
yeeR	-1.11	1	3.53	2.09	2.83	2.93	2.4	2.02
cusF	-1.11	1	0.31	2.5	1.81	1.23	1.46	1.12
ssb	-1.11	1	122.56	103.72	90.63	90.84	92.8	91.17
envC	-1.11	1	63.95	69.37	71.14	47.04	55.32	74.96
surE	-1.11	1	151.59	155.84	132.8	126.07	128.88	125.9
yejH	-1.11	1	18.6	25.56	20.59	20.27	14.81	20.97
ynbC	-1.11	1	0.95	1.01	1.78	1.01	1.49	0.63
dapD	-1.11	1	599.89	557.35	515.91	539.93	494.27	412.11
ycaK	-1.11	1	1.06	3.01	2.24	2.31	1.64	1.47
dnaE	-1.11	1	70.06	73.1	76.34	71.67	58.62	59.61
yagF	-1.11	1	119.03	80.26	110.98	128.44	80.5	60.15
lolC	-1.11	1	80.41	72.34	72.48	58.25	62.77	74.58
xylG	-1.11	1	8.63	9.01	8.67	9.72	5.91	7.56
yaeR	-1.11	1	50.39	46.59	34.91	40.18	41.51	32.42
ytfM	-1.11	1	38.44	41.09	38	28.13	37.35	36.1
dinJ	-1.11	1	14.34	24.11	18.92	18.27	17.09	13.77
ddpC	-1.11	1	2.9	3.18	5.51	4.41	2.92	2.76
tnaA	-1.11	1	6312.95	3790.12	7405.87	5806.11	4930.11	4553.27
ybeH	-1.11	1	10.94	4.17	3.17	5.98	7.23	2.72
yjeI	-1.11	1	135.4	230.46	133.06	117.4	162.68	147.41
aat	-1.11	1	29.5	32.85	35.89	27.25	25.99	32
csiE	-1.11	1	112.17	73.7	93.67	107.97	69.86	65.41
yjiR	-1.11	1	13.39	16.14	11.51	14.85	12.69	7.81
tatD	-1.11	1	30.14	32.76	28.31	19.14	29.1	29.92
ygfA	-1.11	1	58.14	68.57	68.03	45.67	51.57	71.8
metJ	-1.11	1	75.2	70.58	76.9	60.85	64.94	67.43
yfgA	-1.11	1	333.45	358.25	316.86	276.16	283.58	314.64
yfbG	-1.11	1	5.45	9.16	5.71	5.7	5.28	6.56
yhgA	-1.11	1	8.75	9.86	9.18	5.27	8.16	10.58
yfhM	-1.11	1	61.73	102.53	58.85	60.8	62.17	68.87
dnaC	-1.11	1	48.75	50.04	49.46	33.42	40.72	54.75
xylF	-1.11	1	13.3	9.33	20.02	15.51	11.52	10.24
yjjJ	-1.11	1	20.61	22.47	26.32	20.77	18.78	20.75
yrbB	-1.11	1	76.39	73.11	55.32	69.52	61.99	45.95
yegV	-1.11	1	25.83	18.07	21.82	24.4	16.16	16.94
ypfH	-1.11	1	12.05	13.42	7.41	9.55	9.85	9.04
yfjG	-1.11	1	112.69	108.05	112.14	104.84	89.43	96.4
yjfC	-1.11	1	0.89	0.92	0.72	1.05	0.83	0.32
intD	-1.11	1	24.39	31.32	25.67	24	23.49	22.89
ybiO	-1.11	1	2.38	2.51	2.22	1.29	2.44	2.28
pyrD	-1.11	1	17.59	18.56	18.59	11.59	16.49	19.49
yjtD	-1.11	1	23.61	31.98	24.9	19.44	22.58	27.6
ygcN	-1.11	1	9.97	22.31	10.23	9	11.97	15.49
yagA	-1.11	1	0.18	0.72	1.04	0.59	0.25	0.86
yfaT	-1.11	1	1.33	0.57	1.35	0.44	0.31	2.18
crl	-1.11	1	249.59	254.64	187	203.04	216.33	179.76
yncG	-1.11	1	0.67	0.38	0.19	0	0.63	0.4
yfcU	-1.11	1	3.47	3.28	2.29	2.51	2.51	2.93
gntR	-1.11	1	114.2	81.2	109.71	78.53	87.6	101.3
caiC	-1.11	1	5.3	11.2	6.53	5.3	6.36	8.14
nagE	-1.11	1	743.56	1483.96	794.17	835.22	768.38	996.87
rpoH	-1.11	1	348.89	356.26	360.71	295.16	287.11	347.35
ygdR	-1.11	1	13.77	10.3	6.6	14.31	8.41	4.53
yecF	-1.11	1	47.13	27.45	46.58	38.15	31.02	37.46
ddg	-1.11	1	92.91	136.03	96.01	88.03	81.58	112.24
ftsL	-1.11	1	89.2	86.63	79.66	75.95	62.25	85
galR	-1.11	1	151.32	189.64	171.84	156.33	130.49	158.9
dnaG	-1.11	1	75.98	105.83	91.35	72.74	82.29	81.92
yoaA	-1.11	1	19.7	35.92	16.9	21.68	18.97	21.79
carA	-1.11	1	32.03	35.97	35.54	36.05	22.44	31.82
ybeX	-1.11	1	514.54	307.76	572.34	470.49	365.19	389.61
agaS	-1.11	1	5.13	4.01	5.32	6.37	3.27	3.22
ccmG	-1.11	1	9.88	11.92	14.9	14.9	6.08	11.33
hrpB	-1.11	1	23.53	24.78	23.7	20.13	22.66	19.74
chpA	-1.11	1	98.71	109.92	100.39	88.41	80.21	101.45
valX	-1.11	1	0	34.38	0	12.55	15.31	0
wcaC	-1.11	1	0.34	1.17	0.49	0.34	0.72	0.61
yliD	-1.11	1	16.07	25.39	12.15	14.19	15.41	16.72
yidZ	-1.11	1	18.3	16.95	16.06	10.93	14.74	19.11
yjhG	-1.11	1	10.35	13.4	10.35	12.39	8.18	9.38
ybcC	-1.11	1	4.73	4.05	2.28	1.55	2.2	6.1
sohA	-1.1	1	53.22	61.5	50.91	49.48	53.09	40.95
glgX	-1.1	1	86.7	125.91	87.27	79.59	82.31	98.39
rhaA	-1.1	1	1.32	1.98	1.63	0.87	1.77	1.48
yahA	-1.1	1	4.96	3.16	5.09	3	4.01	4.55
ybbO	-1.1	1	91.78	112.74	83.29	77.89	79.12	93.5
queA	-1.1	1	40.68	42.91	39.71	25.45	35.48	46.87
ubiA	-1.1	1	51.93	40.81	34.64	43.7	38.42	29.25
ybbJ	-1.1	1	46.97	42.71	40.95	48.41	32.95	33.16
gltJ	-1.1	1	37.88	44.87	26.01	29.05	34.41	30.95
atpB	-1.1	1	174.05	227.46	143.8	156.14	174.18	142.33
mioC	-1.1	1	144.48	127.31	189.66	94.22	122.06	190.39
fre	-1.1	1	369.24	422.91	340.48	324.16	338.63	324
cyoA	-1.1	1	922.48	1245.03	748.25	973.39	991.89	553.71
mltD	-1.1	1	78.34	103.81	84.84	59.46	82.25	91.11
mdtH	-1.1	1	6.19	3.93	5.88	7.33	3.61	3.28
dtd	-1.1	1	111.57	145.87	103.69	96.13	113.11	104.42
yncJ	-1.1	1	0	3.08	0	1.18	0.84	0.54
nupG	-1.1	1	49.55	44.12	43.22	47.48	33.94	38.56
yjiE	-1.1	1	29.64	43.62	32.36	30.48	27.32	34.52
uspG	-1.1	1	932.84	1358.88	1056.16	893.49	829.61	1196.72
rph	-1.1	1	37.23	33.88	29.28	20.63	27.66	39.87
yeaO	-1.1	1	95.31	119.09	87.93	84.19	87.48	91.89
damX	-1.1	1	296	353.49	299.54	282.9	252.05	293.93
yecD	-1.1	1	78.85	60.32	92.85	86.04	65.15	52.68
dgoK	-1.1	1	22.47	19.18	21.11	22.17	16.1	16.92
yajR	-1.1	1	15.92	9.48	16.24	10.28	14.7	11.62
aroB	-1.1	1	171.57	253.86	163.84	155.53	167.9	189.05
actP	-1.1	1	144.24	12.74	80.02	126.35	61.28	22.99
maa	-1.1	1	50.86	53.57	36.67	34.31	39.17	50.07
ptsA	-1.1	1	14.71	17.09	11.03	11.22	11.82	14.37
polA	-1.1	1	139.15	186.37	135.6	133.62	135.91	131.95
kefA	-1.1	1	27.61	27.37	31.67	23.99	23.26	28.9
ybbB	-1.1	1	13.86	16.59	12.87	8.84	13.1	15.62
yiaG	-1.1	1	9.29	7.35	12.01	11.71	5	9.37
ybeY	-1.1	1	322.14	174.58	329.24	298.15	218.76	213.2
tdcC	-1.1	1	25.84	80.68	32.56	22.51	49.28	47.92
ribD	-1.1	1	208.13	179.64	210.17	190.94	158.25	176.83
kdsB	-1.1	1	225.62	244.66	217.24	200.11	188.06	215.37
narJ	-1.1	1	4.97	6.51	4.07	5.17	4.36	4.18
hsdS	-1.1	1	35.03	51.93	49.31	48.55	39.13	31.01
ubiB	-1.1	1	100.68	156.75	108.06	99.64	105.1	113.6
yiiR	-1.1	1	7.07	2.69	6.56	4.33	5.72	4.22
yibH	-1.1	1	4.02	1.57	4.24	3.48	2.56	2.73
yhhL	-1.1	1	44.67	42.22	47.3	36.84	31.6	50.5
ygiE	-1.1	1	77.91	88.53	85.3	71.48	65.76	83.91
leuO	-1.1	1	7.7	7.04	6.25	6.06	6.36	6.03
yeiE	-1.1	1	93.13	137.33	76.35	88.99	82.77	95.56
yncN	-1.1	1	22.91	12.75	17.7	13.86	16.43	16.81
yejL	-1.1	1	198.37	176.05	181.76	133.87	154.35	202.23
atpI	-1.1	1	139.18	144.94	131.22	103.72	139.7	119.39
yaaH	-1.1	1	44.01	43.56	44.41	41.34	32.83	42.85
efp	-1.1	1	723.59	624.34	751.73	581.34	611.79	658.65
fpr	-1.1	1	110.79	123.2	98.86	110.36	85.01	96.74
malT	-1.1	1	258.2	263.27	222.42	213.16	222.42	217.25
yqiA	-1.1	1	90.22	115.08	100.19	73.75	86.95	106.91
ybeB	-1.1	1	93.84	90.75	91.3	74.99	78.96	88.87
ydiU	-1.1	1	17.15	16.36	16.77	13.65	13.76	16.91
ycjX	-1.1	1	99.44	15.88	81.18	86.75	59.85	28.73
panE	-1.1	1	119.25	131.38	125.62	120.28	86.96	124.22
yodA	-1.1	1	11.34	7.84	8.51	5.44	9.08	9.9
gspA	-1.1	1	0.64	0.48	0.49	0.28	0.53	0.59
rhsC	-1.1	1	2.65	5.35	3.48	3.51	2.75	3.75
yniB	-1.1	1	55.37	65.9	63.94	51.51	52.9	58.17
ptsI	-1.09	1	769.56	1159.97	706.03	781.7	752.42	765.5
yqiH	-1.09	1	1.11	2.06	1.77	0.91	2.07	1.16
aslB	-1.09	1	5.22	5.67	3.8	4.19	4	4.81
yhbQ	-1.09	1	42.55	47.81	35.39	46.77	29.44	34.77
aroF	-1.09	1	20.39	27.83	17.66	17.68	19.28	20.72
ytjC	-1.09	1	24.07	28.77	22.68	21.03	23.04	22
yddM	-1.09	1	75.04	107.3	63.39	67.57	60.36	87.41
yfcY	-1.09	1	92.55	86.51	50.63	98.12	59.9	42.83
ygjD	-1.09	1	35.79	29.28	32.91	25.4	32.03	28.85
yjeE	-1.09	1	76.07	67.34	62.58	46.9	57.29	78.07
rrsB	-1.09	1	970.48	242.44	611.11	312.2	760.95	565.56
sfsA	-1.09	1	40.41	62.83	40.16	46	37.68	42.02
potA	-1.09	1	72.42	106.95	86.99	62.68	79.38	91.9
yedR	-1.09	1	1.14	0.32	4.61	3.72	1.06	0.68
yihM	-1.09	1	13.67	26.99	11.67	20	11.96	13.52
ssuB	-1.09	1	2.03	2.78	2.04	2.13	2.65	1.13
yihA	-1.09	1	95.26	109.4	90.81	82.4	86.88	90.52
ykfI	-1.09	1	8.21	21.18	16.91	6.37	14.17	19.57
yhdY	-1.09	1	1.22	1.61	1.64	1.23	1.41	1.23
yhbS	-1.09	1	100.05	103.91	77.69	84.62	76.56	87.06
yjiQ	-1.09	1	7.97	8.04	9.66	10.44	6.74	5.74
rbsC	-1.09	1	78.68	121.7	61.23	70.67	69.15	89.05
creA	-1.09	1	71.73	66.14	67.35	57.21	68.31	55.18
glmS	-1.09	1	350.72	340.82	335.28	339.02	299.27	266.73
zitB	-1.09	1	25.05	22.57	28.26	23.58	22.95	20.53
ribA	-1.09	1	152.18	141.66	144.53	124.5	121.56	142.19
uidB	-1.09	1	10.97	8.12	10.43	12.1	7.13	6.95
yahN	-1.09	1	10.83	11.31	10.04	9.53	10.1	8.67
melB	-1.09	1	9.51	8.93	9.83	8.21	7.77	9.05
ygcU	-1.09	1	1.57	1.55	1.9	1.59	1.33	1.53
yqcA	-1.09	1	180.22	219.83	142.16	145.04	161.8	169.67
tsf	-1.09	1	2003.05	2126.41	1896.72	2000.45	1675.34	1631.11
yjfF	-1.09	1	8.35	5.96	5.93	5.75	5.94	6.35
yqjC	-1.09	1	76.92	109.74	92.72	72.75	99.58	71.21
yegE	-1.09	1	15.82	20.26	15.32	15.65	14	15.65
yicI	-1.09	1	6.9	9.27	6.65	7.87	4.93	7.38
phoQ	-1.09	1	61.77	65.43	64.4	48.87	56.34	64.05
zraS	-1.09	1	14.65	18.09	13.27	17.74	11.72	10.99
yeaZ	-1.09	1	36.9	34.47	32.54	20.36	29.81	42.03
arcB	-1.09	1	99.92	117.64	97.53	94.69	90.15	92.71
yhcB	-1.09	1	946.96	1093.48	819.75	878.71	802.57	836.57
yiaU	-1.09	1	16.42	13.88	17.67	12.3	12.93	17.42
yidX	-1.09	1	11.08	14.64	10.27	9.13	9.3	13.39
rhtB	-1.09	1	11.72	10.33	8.73	6.58	9.68	10.78
ykgC	-1.09	1	3.84	3.76	3	3.9	3.44	2.06
hsdR	-1.09	1	230.3	317.34	229.02	223.17	213.98	246.02
ytfJ	-1.09	1	77.75	94.57	65.99	62.85	83.85	62.53
yraK	-1.09	1	5.14	6.63	6.07	5.86	4.71	5.22
fabR	-1.09	1	93.65	99.89	79.12	76.54	86.36	77.36
ftsX	-1.09	1	54.78	75.69	51.99	59.19	55.39	45.65
lon	-1.09	1	517.79	211.08	442.96	516.93	297.68	230.74
yagV	-1.09	1	5.26	3.67	6.61	4.6	3.27	6.1
ygfZ	-1.09	1	442.7	433.61	423.19	396.15	379.99	374.75
betB	-1.09	1	118.44	88.76	67.39	102.68	93.86	45.78
purC	-1.09	1	39.9	31.27	31.21	27.1	31.23	32.64
purN	-1.09	1	58.74	72.11	68.63	50.11	63.72	62.07
ftsQ	-1.09	1	89.83	93.17	101.48	98.39	76.77	76.82
yejF	-1.09	1	35.44	51.53	39.17	43.28	29.69	38.43
uxuA	-1.09	1	194.08	221.87	156.26	206.98	160.52	136.19
ypjD	-1.09	1	49.05	35.06	49.33	34.11	36.57	48.61
yjeK	-1.09	1	64.46	69.13	65.45	43.3	62.75	70.35
yhfX	-1.09	1	0.54	0.71	0.93	0.94	0.25	0.85
yfeC	-1.09	1	131.4	178.65	112.09	129.94	120.84	121.43
ddlB	-1.09	1	97.31	125.33	102.42	111.11	89.79	86.27
yohM	-1.09	1	3.28	5.76	3.36	4.29	2.94	3.91
yehP	-1.09	1	0.82	1.25	0.64	0.72	0.26	1.53
mazG	-1.09	1	38.86	67.02	40.01	36.47	43.33	48.36
nusA	-1.09	1	343.15	470.94	312.76	331.41	344.6	316.53
brnQ	-1.09	1	44.5	51.28	40.16	33.45	40.69	46.2
prfA	-1.09	1	96	219.3	114.69	98.52	119.42	159.31
selB	-1.09	1	43.73	55.42	48.97	45.27	41.14	44.68
yedQ	-1.09	1	11.1	11.7	11.87	12.3	8.41	10.24
yifN	-1.09	1	16.62	32.54	25.85	24.27	20.36	21.51
lgt	-1.09	1	117.98	132.58	123.5	94.58	105.25	132.44
insD_5	-1.09	1	0.32	0.18	0.73	0.41	0	0.75
yfeG	-1.09	1	10.37	10.38	7.67	8.41	7.55	9.53
ygaH	-1.08	1	75.5	97.19	92.15	72.19	76.75	85.58
yhhP	-1.08	1	23.25	18.34	23.51	16.06	15.37	27.21
pheP	-1.08	1	18.57	23.63	22.48	15.54	18.24	23.67
sstT	-1.08	1	109.48	133.73	91.93	93.58	96.02	107.12
phnO	-1.08	1	5.74	2.73	0.28	1.57	2.9	3.42
yfiN	-1.08	1	34.15	46.55	42.12	28.43	31.84	48.89
katG	-1.08	1	444.4	361.05	440.13	426.78	333.57	350.19
yrbA	-1.08	1	46.48	39.58	32.6	33.13	41.82	30.14
rpmB	-1.08	1	1693.39	1995.76	1688.13	1481.07	1744.68	1540.2
ymfB	-1.08	1	12.6	17.99	12	11.5	15.11	10.46
gudD	-1.08	1	6.82	10.01	10.06	7.21	6.94	9.71
hsrA	-1.08	1	20.82	21.62	21.18	17.46	16.02	23.26
mreD	-1.08	1	42.31	58.77	32.77	42.36	39.06	36.75
rof	-1.08	1	230.37	285.01	292.91	244.74	208.73	265.4
xapB	-1.08	1	1.08	3.68	2.3	2.28	1.93	1.97
yqjG	-1.08	1	19.28	23.22	17.7	17.81	16.01	20.09
yfbS	-1.08	1	10.21	14.19	11.76	10.26	10	11.83
murF	-1.08	1	177.95	238.29	167.81	202.74	157.02	156.42
secF	-1.08	1	214.9	209.53	187.03	239.72	162.58	140.02
yeiH	-1.08	1	12.87	13.91	12.97	10.9	10.99	13.58
wzc	-1.08	1	0.58	0.44	0.95	0.88	0.54	0.34
yieM	-1.08	1	14.25	22.49	17.09	14.73	15.22	17.67
ybaY	-1.08	1	82.38	68.6	77.58	76.57	61.25	66.84
folA	-1.08	1	43.97	60.12	51.45	30.94	50.49	56.55
dnaN	-1.08	1	107.09	148.85	105.15	115.22	87.79	116.97
yjjG	-1.08	1	26.38	42.56	28.25	20.7	31.17	34
ydjE	-1.08	1	3.06	2.27	2.39	1.7	2.43	2.74
yhiM	-1.08	1	1.28	1.8	1.94	1.16	1.57	1.65
ubiF	-1.08	1	62.51	74.52	66.79	54.69	59.69	66.93
bcsZ	-1.08	1	5.45	3.97	5.55	4.19	4.2	5.04
crcB	-1.08	1	21.66	26.29	33.88	30.16	21.97	20.98
lysU	-1.08	1	507.6	702.35	536.41	405.11	534.37	612.47
bcsE	-1.08	1	81.68	99.41	77.63	65.96	74.75	89.49
clpP	-1.08	1	702.81	590.15	669.55	636.99	550.47	566.71
yicJ	-1.08	1	5.11	4.55	4.18	3.74	4	4.66
rbsR	-1.08	1	43.66	65.3	39.43	47.75	37.49	46.18
ydhR	-1.08	1	88.34	121.86	70.87	65.91	89.66	93.16
nanR	-1.08	1	125.5	116.65	148.92	118.71	103.31	128.33
ycdT	-1.08	1	6.2	12.76	10.19	7.72	6.49	11.67
ydeA	-1.08	1	4.98	3.79	8.9	5.61	3.99	6.35
rpoD	-1.08	1	362.55	151.89	368.41	303.08	254.37	239.96
galP	-1.08	1	31.08	60.7	29.88	37.41	29.47	40.43
yieP	-1.08	1	125.13	143.94	144.98	125.25	98.91	145.77
lacA	-1.08	1	24.63	16.3	39.17	23.38	23.45	25.32
lldD	-1.08	1	435.01	107.39	343.01	408.33	202.28	190.35
hscB	-1.08	1	108.61	114.38	122.11	102.99	100.14	104.97
avtA	-1.08	1	72.96	85.23	70.9	64.65	68.89	70.28
ispB	-1.08	1	227.2	196.7	240.57	198.51	171.36	226.6
yqeF	-1.08	1	115.67	131.41	73.28	113.9	95.64	74.14
ycbT	-1.08	1	6.6	7.32	7.65	6.36	5.34	7.75
pflD	-1.08	1	13.44	10.39	12.95	13.82	9.2	10.09
astD	-1.08	1	25.8	3.61	11.89	24.05	10.36	2.93
ftsY	-1.08	1	65.07	69.15	60.48	47.88	65.74	59.4
gsk	-1.08	1	33.38	41.13	34.25	29.03	31.72	36.19
rlpB	-1.08	1	221.52	212.61	235.15	245.84	177.74	174.21
sgbE	-1.08	1	3.44	4.95	4.5	4.31	3.48	3.74
hfq	-1.08	1	2558.6	2475.37	2649.99	2417.46	2194.7	2259.95
pcnB	-1.08	1	196.79	187.9	219.66	142.89	175.04	224.84
murA	-1.08	1	136.65	123.47	116.65	127.07	116.49	92.76
fbp	-1.08	1	174.85	177	158.7	171.45	150.62	133.5
yicL	-1.08	1	20.93	21.21	23.08	20.2	16.58	21.87
def	-1.08	1	378.38	424.95	444.09	333.18	348.26	434.79
exuR	-1.08	1	218.38	222.22	235.21	243.42	159.21	201.8
fadB	-1.08	1	67.04	19.36	27.12	71.12	22.75	8.04
napD	-1.08	1	4.33	2.7	6.84	5.68	4.41	2.35
gabD	-1.08	1	27.77	13.93	26.52	28.87	17.66	14.97
yfaY	-1.08	1	60.15	92.69	58.48	63.88	61.01	62.54
tolA	-1.08	1	20.86	27.86	18.27	24.76	17.84	17.04
slt	-1.08	1	79.4	76.66	75.9	69.4	70.49	67.67
wzyE	-1.08	1	22.21	20.1	22.79	26.99	18.77	12.46
ydgI	-1.08	1	5.49	10.05	7.75	4.93	7.5	8.25
ascF	-1.08	1	6.7	7.33	6.44	5.42	6.38	6.38
yhdA	-1.08	1	18.53	24.78	20.92	19.1	18.93	19.16
gltI	-1.08	1	331.02	370.37	288.66	313.9	304.93	263.31
trmU	-1.08	1	118.91	130.23	126.35	72.99	108.95	155.41
eutI	-1.08	1	5.42	3.97	2.84	5.49	3.05	2.56
yhbC	-1.08	1	70.46	94.11	56.65	52.94	67.42	76.61
ada	-1.08	1	25.58	28.88	28.96	29.17	20.85	24.91
ygeD	-1.08	1	25.69	29.44	21.09	27.62	21.03	19.62
ffh	-1.08	1	297.11	358.18	306.04	252.22	291.63	315.24
lpxM	-1.08	1	21.71	28.22	20.08	22.01	20.45	20.02
panC	-1.08	1	203.19	196.95	190.46	155.46	195.04	178.21
kefB	-1.08	1	15.03	13.68	11.61	15.47	11.49	9.13
chaC	-1.08	1	4.06	8.12	5.54	5.32	5.81	4.49
gspK	-1.08	1	5.39	2.78	3.67	3.88	4.14	2.65
exo	-1.08	1	65.75	73.69	59.24	44.78	66.47	65.78
yggN	-1.08	1	26.72	50.64	22.09	29.9	29.22	28.75
wzzE	-1.08	1	88.28	114.22	101.03	93.84	79.26	98.85
bacA	-1.08	1	36.05	36.12	39.28	32.49	32.91	34.53
ispU	-1.08	1	161.42	190.6	147.82	118.74	168.83	158.43
yrbF	-1.08	1	105.9	106.14	100.24	98.41	90.49	91.66
holE	-1.07	1	90.02	73	83.44	69.61	70.09	82.63
ileS	-1.07	1	441.62	366.8	407.56	495.91	338.31	254.5
amtB	-1.07	1	3.64	4.61	3.93	3.39	4.14	3.18
tufA	-1.07	1	8501.7	8901.18	7852.52	8402.22	7344.03	6839.23
eutE	-1.07	1	1.18	2.37	1.29	2.23	1.1	1.06
menD	-1.07	1	33.72	49.11	35.4	41.43	30.46	33.6
mpl	-1.07	1	59.25	62.23	49.28	43.24	59.13	49.98
ymfA	-1.07	1	1.8	4.37	4.69	2.06	3.99	3.22
yphG	-1.07	1	1.81	2.17	1.87	2.16	1.45	1.74
thiF	-1.07	1	6.6	6.91	7.49	4.33	8.72	5.25
ycjO	-1.07	1	2.71	2.15	3.69	2.63	2.53	2.53
rpoN	-1.07	1	384.49	470.46	382.67	356.62	344.8	406.42
glgB	-1.07	1	145.67	191.62	135.29	140.19	130.06	151.95
yqgF	-1.07	1	71.56	101.1	70.78	58.17	73	85.9
ymdC	-1.07	1	23.84	31.4	30.33	23.67	22.5	30.59
yagE	-1.07	1	134.16	91.17	114.38	136.26	91.74	77.7
malX	-1.07	1	31.26	23.86	33.12	33.79	21.42	24.35
yqeI	-1.07	1	3.47	1.91	5.21	2.02	2.27	5.36
potB	-1.07	1	37.67	80.89	51.22	43.94	49.53	57.33
lsrB	-1.07	1	7.62	8.13	5.65	7.73	5.97	5.69
insA_7	-1.07	1	18.84	19.36	13.09	16.79	16.16	13.02
yjcP	-1.07	1	1.35	1.78	1.31	0.74	1.39	1.77
apaG	-1.07	1	97.1	119.7	94.98	93.01	79.77	107.88
ybaP	-1.07	1	53.23	53.03	48.95	52.96	36.83	49.89
tyrA	-1.07	1	24.74	33.02	26.2	25.26	25.84	23.75
ybaT	-1.07	1	4.99	4.68	3.73	4.53	3.6	4.12
gidB	-1.07	1	21.99	22.27	15.83	15.94	19.73	18.08
yeiN	-1.07	1	4.54	3.92	4.36	3.48	4.65	3.17
yecH	-1.07	1	3.03	2.47	2.01	0	2.42	4.13
cpdA	-1.07	1	248.25	232.34	193.22	200.45	200.46	204.48
ybeZ	-1.07	1	432.16	208.7	441.17	398.7	313.11	269.36
radA	-1.07	1	62.92	46.02	49.04	64.93	43.74	33.43
yidC	-1.07	1	177.08	287.98	163.48	163.15	206.91	189.2
yjcE	-1.07	1	50.73	50.74	44.54	46.16	44.48	40.34
ylbG	-1.07	1	4.75	10.53	4.86	6.96	6.52	4.33
yajI	-1.07	1	4.81	9.46	3.79	4.29	6.1	5.51
nudE	-1.07	1	39.11	34.72	27.7	30.36	34.39	26.29
folD	-1.07	1	172.69	217.23	195.51	149.62	158.34	218.3
trxC	-1.07	1	25.5	21.49	20.08	17.52	23.78	18.59
lacI	-1.07	1	30.24	21.16	23.25	22.27	24.08	21.06
yhaV	-1.07	1	22.58	26.05	28.76	30.48	19.81	19.73
secA	-1.07	1	255.74	270.6	228.7	275.04	227.97	172.82
livM	-1.07	1	3.66	3.9	2.73	4.37	3.19	1.75
gabT	-1.07	1	15.42	8.53	17.87	16.28	11.88	9.77
yliI	-1.07	1	2.79	2.77	2.81	2.56	2.43	2.55
frwC	-1.07	1	3.37	3.19	2.45	3.66	2.6	1.95
ndk	-1.07	1	105.66	99.79	78.64	84.53	116.03	53.65
hemC	-1.07	1	268.1	338.23	253.22	246.49	234.76	289.74
yaiZ	-1.07	1	14.64	19.51	8.48	9.6	19.57	8.15
yfcZ	-1.07	1	175.11	169.17	169.93	153	168.39	140.47
mreB	-1.07	1	328.55	380.83	303.37	273.96	320.29	314.86
barA	-1.07	1	30.4	39.33	33.95	26.54	28.03	38.66
pgpB	-1.07	1	34.66	35.39	29.45	24.22	30.67	34.51
ppdC	-1.07	1	13.8	19.79	13.01	16.4	15.26	9.95
ybfF	-1.07	1	47.84	45.95	42.83	40.26	39.92	43.26
yehS	-1.07	1	157.17	146.74	173.42	140.31	131.53	159.74
flu	-1.07	1	8.43	8.34	8.42	7.51	7.24	7.95
gspC	-1.07	1	0.76	1.89	0.44	1.17	0.71	0.91
yefM	-1.07	1	37.96	36.29	38.25	41.1	33.47	27.05
yfbL	-1.07	1	0.43	0.37	0.12	0.28	0.4	0.13
yeaN	-1.07	1	13.02	19.79	14.57	11.76	14.76	15.83
dxr	-1.07	1	60.98	65.18	60.19	42.46	60.1	65.24
yaiW	-1.07	1	17.19	26.03	14.74	16.05	16.91	18.9
insB_5	-1.07	1	45.59	59.14	50.91	44.34	42.32	53.37
ygjN	-1.07	1	6.6	1.88	6.88	3.03	4.31	6.69
flgJ	-1.07	1	104.86	142.71	109.73	98.51	107.76	114.34
amiB	-1.07	1	64.89	89.55	63.66	59.58	58.91	77.54
mrr	-1.07	1	37.04	26.22	31.73	31.72	28.93	25.47
hflD	-1.07	1	51.66	75.47	56.11	46.27	57.08	61.01
basR	-1.07	1	29.84	34.61	28.99	22.61	30.72	30.57
mtgA	-1.07	1	50.63	83.24	53.87	49.91	58.91	59
emrK	-1.07	1	0.27	0.92	0.41	0.7	0.5	0.21
pyrG	-1.07	1	222.29	206.77	233.81	183.51	191.71	224.97
yraQ	-1.07	1	5.59	5.59	4.05	4.45	4.75	4.52
cysB	-1.07	1	83.71	115.46	90.32	77.71	80.94	101.83
insO_1	-1.07	1	21.23	30.11	23.19	15.67	22.08	29.1
nhaA	-1.07	1	17.82	17.91	18.07	16.58	17.03	14.87
ftsH	-1.07	1	449.9	450.22	379.91	410.13	414.3	328.09
ynfL	-1.07	1	7.44	7.57	8.62	8.54	5.64	7.63
rne	-1.07	1	272.17	596.45	251.68	281.25	331.9	384.68
yceD	-1.07	1	903.68	1005.54	937.7	825.67	943.68	797.35
maoC	-1.07	1	3.3	0.81	2	2.86	1.33	1.45
sfmF	-1.07	1	0	1.15	0.93	0.53	0.75	0.48
ygiW	-1.07	1	62.97	79.17	67.44	61.72	57.48	70.65
ymfD	-1.07	1	9.68	11.77	9.41	9.62	9.75	8.37
pdhR	-1.07	1	285.41	376.6	315.43	261.84	282.23	337.66
ybiS	-1.07	1	84.78	76.59	87.9	64.21	74.53	87.61
rna	-1.07	1	86.97	110.37	112.11	87.3	90.1	101.98
yfjD	-1.07	1	30.75	39.49	33.11	31.08	27.86	34.48
ybjX	-1.07	1	95.7	45.21	126.54	83.84	80.84	80.39
dksA	-1.07	1	1783.26	1341.96	1571.42	1702.4	1312.22	1245.46
sulA	-1.07	1	83.59	89.88	94.25	91.38	65.58	86.52
apaH	-1.07	1	30.09	37.47	30.58	26.83	31.28	29.99
nadR	-1.07	1	103.89	59.23	105.43	106.42	76.11	62.02
der	-1.07	1	100.87	113.35	87.84	105	91.03	75.9
ynjA	-1.06	1	7.39	7.14	7.02	3.97	8.83	5.87
rihC	-1.06	1	128.63	150.81	138.25	122.56	129.37	125.17
caiD	-1.06	1	3.61	2.92	3.5	2.9	3.69	2.36
yheN	-1.06	1	45.14	46.03	48.56	27.82	47.6	50.28
ygiC	-1.06	1	294.01	375.49	262.53	259.73	318.41	260.28
yagI	-1.06	1	25.07	12.83	19.36	16.16	18.65	17.47
grxA	-1.06	1	4.03	8.75	4.2	3.7	7.52	3.36
metA	-1.06	1	9.5	10.47	9.85	6.59	8.97	11.2
lipB	-1.06	1	4.05	3.51	3.75	1.91	3.93	4.25
mutS	-1.06	1	54.87	85.19	47.77	55.15	56.46	56.89
yafM	-1.06	1	48.65	82.03	51.29	47.61	58.6	57
ispD	-1.06	1	79.99	102.72	81.5	76.47	79.22	82.63
ycbY	-1.06	1	46.14	61.83	46.95	50.2	38.43	51.13
yadS	-1.06	1	6.66	10.66	4.63	8.73	6.06	5.16
yidQ	-1.06	1	150.81	211.83	117.94	141.17	153.43	136.98
ydiD	-1.06	1	1.47	3	1.56	2.08	2.11	1.17
yegD	-1.06	1	12.91	15.8	12.11	8.36	12.75	15.76
metB	-1.06	1	7.52	5.01	4.98	6.22	5.43	4.38
yajO	-1.06	1	43.72	61.14	51.52	47.1	47.73	46.02
bax	-1.06	1	177.7	148.69	178.88	120.24	146.31	194.71
sgcX	-1.06	1	5.84	9.53	6.98	6.8	6.39	6.96
yraJ	-1.06	1	5.33	5.85	4.45	5.36	4.04	4.88
sspB	-1.06	1	505.25	656.96	468.1	424.39	499.54	549.06
cspE	-1.06	1	4257.92	5735.78	3537.85	3592.16	4274.09	4335.24
rfe	-1.06	1	90.32	92.72	94.72	69.61	84.57	98.13
yiaF	-1.06	1	215.4	284.44	236.54	199.32	231.4	234.47
kduD	-1.06	1	33.7	27.9	29.09	33.8	29.01	19.52
yjgA	-1.06	1	85.7	100.9	83.59	72.08	84.48	87.57
yjaG	-1.06	1	84.8	86.8	90.71	79.54	73.16	85.99
rumA	-1.06	1	93.75	152.59	103.45	87.39	117.05	110.43
astA	-1.06	1	29.23	6.43	12.92	30.02	11.8	2.63
ilvN	-1.06	1	52.88	52.24	31.46	48.23	41.98	33.65
yfbE	-1.06	1	9.16	7.08	7.28	4.94	6.03	10.6
bcsC	-1.06	1	8.95	7.55	7.42	6.08	7.51	8.13
oppA	-1.06	1	153.54	68.47	93.09	141.27	87.5	58.94
ascB	-1.06	1	9.85	10.58	8.54	9.28	9.59	7.31
yeaD	-1.06	1	175.28	141.97	172.2	169.37	125.87	151.54
yceB	-1.06	1	60.79	84.88	69.58	50.28	60.83	83.96
fadE	-1.06	1	70.04	18.99	48.58	79.25	29.7	17.13
fecI	-1.06	1	16.53	13.42	17.77	20.36	11.14	12.11
yibN	-1.06	1	168.47	200.12	143.34	144.15	172.58	146.04
purF	-1.06	1	22.81	20.81	22.62	19.12	19.29	21.96
agaD	-1.06	1	0.79	2.4	0.61	2.06	0.37	1.1
codB	-1.06	1	12.3	12.54	14.63	11.46	10.93	13.58
cysQ	-1.06	1	140.17	146.32	129.09	119.35	130.05	127.96
gor	-1.06	1	124.8	170.19	121.9	104.04	134.64	138.24
metH	-1.06	1	120.14	153.21	111.12	108.93	113.19	126.03
ycaR	-1.06	1	30.68	40.23	34.23	25.32	32.85	36.57
hemG	-1.06	1	71.41	105.27	60.9	72.37	66.94	75.37
dapB	-1.06	1	165.45	180.01	152.71	161.29	152.62	138.42
mdtB	-1.06	1	7.32	7.61	7.95	7.42	6.3	7.14
yaeH	-1.06	1	195.59	205.29	206.39	188.37	173.61	190.57
bcsG	-1.06	1	13.55	43.68	14.99	12.65	21.58	30.32
yejM	-1.06	1	104.33	116.53	95.78	81.09	93.15	113.81
prmA	-1.06	1	28.53	27.87	40.02	27.04	37.81	22.77
kdpC	-1.06	1	2	2.28	1.47	1.43	2.03	1.73
yjgL	-1.06	1	1.83	2.03	2.39	2.03	2.14	1.43
yecE	-1.06	1	50.65	35.52	45.01	44.76	38.71	36.62
ydcZ	-1.06	1	7.16	12.93	9.64	10.6	8.83	7.44
ybdH	-1.06	1	21.39	23.01	15.82	21.02	20.92	12.52
narK	-1.06	1	8.44	6.31	10.13	8.22	7.66	6.86
dxs	-1.06	1	103.25	169.88	91.18	114.39	109.18	104.39
fdoI	-1.06	1	372.73	748.18	386.42	400.86	497.25	456.43
yadB	-1.06	1	16.82	26.26	14.69	18.67	19.03	14.31
yfcO	-1.06	1	20.74	29.33	16.71	19.56	21.58	19.15
yiaH	-1.06	1	9.71	8.35	11.85	9.58	7.88	9.96
ydhP	-1.06	1	2.84	3.96	5.97	2.56	4.39	4.45
fucO	-1.06	1	48.02	48.35	43.61	43.88	43.43	40.13
yhfK	-1.06	1	88.15	114.57	92.17	71.92	85.79	110.69
proX	-1.06	1	189.73	193.74	197.27	183.47	196.14	148.79
ytfL	-1.06	1	15.94	10.96	14.61	9.43	12.19	16.51
slyD	-1.06	1	719.19	767.17	629.27	639.35	677.17	607.37
yfdZ	-1.06	1	62.1	50.22	57.95	58.95	50.31	46.42
yceA	-1.06	1	6.81	5.86	6.86	6.21	5.89	5.77
kdpD	-1.06	1	7.55	6.41	9.56	10.05	6.14	5.31
tnaB	-1.06	1	54.34	72.41	56.37	60.7	63.79	41.18
mprA	-1.06	1	349.12	238.4	358.24	311.79	275.69	281.04
wbbL	-1.06	1	98.6	102.32	117.45	118.97	78.62	93.05
xerC	-1.06	1	75.92	120.47	59.36	56.36	78.36	96.86
cyaA	-1.06	1	146.51	162.35	171.08	134.55	135.09	169.16
ygjK	-1.06	1	3.45	3.13	3.43	4.52	2.56	2.11
pcm	-1.06	1	53.56	60.42	56.87	48.03	55.05	52.39
recQ	-1.06	1	25.34	29.85	27.19	19.36	27.39	28.24
qor	-1.06	1	121.2	151.82	137.61	106.21	125.62	142.72
glnD	-1.06	1	45.82	57.31	44.39	43.74	39.75	51.01
fldB	-1.05	1	72.1	75.76	66.24	59.52	64.08	71.95
yaeB	-1.05	1	54.48	45.79	54.45	35.8	47.11	59.17
osmY	-1.05	1	43.58	43.5	48.9	40.92	44.64	38.45
ygcS	-1.05	1	1.09	1.24	0.81	0.51	1.16	1.11
ygbA	-1.05	1	3.52	3.69	4.76	3.08	3.29	4.55
gpp	-1.05	1	91.3	168.97	89.73	77.9	111.7	127.29
uhpB	-1.05	1	2.7	4.42	2.65	1.99	4.13	2.56
ybhL	-1.05	1	270.48	338.57	304.68	276.97	259.63	296.95
ybhG	-1.05	1	67.13	85.11	53.78	55.79	59.49	72.33
ygfI	-1.05	1	14.6	10.19	17.86	15.19	12.11	12.02
rfaH	-1.05	1	36.57	26.23	49.03	27.03	29.94	46.39
rmuC	-1.05	1	66.4	96.05	49.61	61.36	64.57	66.4
hemX	-1.05	1	121.65	188.78	108.65	108.25	124.18	148.28
yhhT	-1.05	1	7.23	8.14	8.49	7.01	7.29	7.44
vsr	-1.05	1	12.14	11.35	8.7	10.42	11.53	7.37
nusG	-1.05	1	331.15	388.88	345.97	303.22	343.94	326.22
yhbG	-1.05	1	99.53	148.2	90.27	99.66	104.43	102.78
trmA	-1.05	1	92.17	104.08	92.79	74.38	86.65	103.57
ycaQ	-1.05	1	4.3	7.03	3.71	4.53	4.01	5.23
eutB	-1.05	1	73.06	79.17	71.29	80.04	62.14	62.43
yidE	-1.05	1	29.03	24.15	21.53	21.64	23.92	22.97
uhpC	-1.05	1	3.7	2.34	1.46	3.1	2.42	1.41
nanK	-1.05	1	90.44	106.42	125.29	103.75	86.21	105.41
puuP	-1.05	1	3.53	1.63	2.26	3.15	2.17	1.61
hflX	-1.05	1	504.28	423.56	473.71	407.94	426.62	454.86
dacD	-1.05	1	5.17	5.09	4.03	3.27	4.4	5.42
yadI	-1.05	1	16.27	19.93	11.47	20.39	13.85	9.28
acrF	-1.05	1	3.68	3.48	3.96	3.77	2.87	3.67
srmB	-1.05	1	58.41	67.6	62.18	48.38	59.4	64.43
pdxB	-1.05	1	87.6	80.94	73.85	65.32	82.11	74.67
yhiN	-1.05	1	13.4	14.61	16.22	11.78	12.65	16.18
puuE	-1.05	1	2.79	1.78	2.28	2.69	1.68	2.06
ykfC	-1.05	1	11.98	14.51	11.46	10.46	9.56	14.93
yhfT	-1.05	1	1.35	1.64	2.77	1.88	1.19	2.28
eutT	-1.05	1	5.04	5.17	5.09	5.25	5.43	3.24
ypdB	-1.05	1	55.88	70.44	62.78	63.03	53.42	56.49
accB	-1.05	1	650.99	662.35	627.43	622.3	599.4	556.32
dacB	-1.05	1	35.6	37.27	33.94	27.46	30.96	39.67
ypfI	-1.05	1	63.95	62.73	63.16	62.72	52.9	58.9
rimI	-1.05	1	21.17	19.93	15.09	12.8	18.44	19.96
yfeY	-1.05	1	98.92	157.51	109.39	111.42	111.76	109.75
yciV	-1.05	1	22.4	27.6	20.35	19.78	19.79	25.01
ttdA	-1.05	1	2.05	1.82	2.11	1.34	1.49	2.72
yfaE	-1.05	1	4.08	2.33	1.89	3.74	2.28	1.94
wrbA	-1.05	1	21.42	16.91	24.42	18.72	16.56	22.84
fadD	-1.05	1	18.99	20.71	12.43	18.83	14.09	14.7
nrfA	-1.05	1	5.79	4.13	3.19	3.7	4.18	4.23
torC	-1.05	1	0.89	0.81	0.1	0.58	0.25	0.95
yedD	-1.05	1	59.02	69.7	52.09	48.38	62.53	54.19
dgoA	-1.05	1	12.45	7.3	9.36	9.92	9.57	7.42
yaeJ	-1.05	1	44.74	59.8	47.28	43.17	46.3	49.23
yjjX	-1.05	1	17.63	11.11	15.26	12.75	15.12	12.56
uvrD	-1.05	1	42.01	68.35	41.66	38.11	46.03	54.55
yafK	-1.05	1	52.48	49.36	64.06	36.96	49.46	66.74
idi	-1.05	1	41.85	43.48	33.57	36.24	35.32	37.93
paaG	-1.05	1	11.6	1.96	10.38	10.88	7.86	3.61
holB	-1.05	1	45.93	50.34	41.12	46.23	40.42	40.08
msbA	-1.05	1	67.23	84.26	65.51	60.38	68.13	70.37
yegU	-1.05	1	32.38	14.53	31.65	30.24	20.84	22.08
panF	-1.05	1	14.11	15.7	12.86	12.39	13.62	13.15
yiaI	-1.05	1	4.61	5.76	3.81	2.87	4.5	5.49
lysC	-1.05	1	46.6	42.49	42.03	35.83	36.98	48.29
pnuC	-1.05	1	25.99	40.41	28.95	28.96	22.62	35.81
yfiK	-1.05	1	2.3	1.41	2.05	1.39	1.81	2.11
rpiR	-1.05	1	41.43	57.31	31.1	32.73	45.05	40.62
insA_1	-1.05	1	49.35	17.21	17.02	24.69	27.4	26.05
sgbU	-1.05	1	3.02	2.21	1.96	3.64	1.24	1.87
relA	-1.05	1	145.33	222.89	135.4	131.45	162.45	166.37
yrbL	-1.05	1	448.9	352.32	461.33	446.46	381.82	337.97
mhpR	-1.05	1	15.35	5.51	6.99	13.51	8.79	3.53
ulaD	-1.05	1	13.74	16.05	12.58	10.47	15.04	13.33
phoU	-1.05	1	45.4	38.93	39.99	35.85	40.86	37.9
yedJ	-1.05	1	34.96	41.29	28.21	30.74	30.37	34.91
plsC	-1.05	1	122.29	111.35	129.78	106.35	108.51	120.76
lldP	-1.05	1	255.1	115.38	162.59	371.27	76.87	42.59
mreC	-1.05	1	64.42	107.89	51.72	66.65	70.87	66.47
oppD	-1.05	1	105.92	18.5	77.23	105.62	57.75	24.81
ompA	-1.05	1	5783.5	8202.76	7596.2	7444.1	5252.41	7123.28
yiaV	-1.05	1	1.55	1.98	2.23	1.32	0.94	3.16
cchA	-1.05	1	17.33	18.98	13.93	15.76	15.5	15.18
rfaF	-1.05	1	110.92	171.27	117.02	92.92	122.69	150.58
psd	-1.05	1	133.16	221.57	141.11	133.31	136.87	184.07
gloA	-1.05	1	145.51	176.09	179.23	155.3	147.56	158.28
dgsA	-1.04	1	150.98	73.63	132.41	143.07	107.99	80.7
fliE	-1.04	1	415.56	241.65	344.59	222.35	325.63	386.8
lplA	-1.04	1	60.83	92.25	54.25	58.02	66.83	64.72
yigZ	-1.04	1	110.73	169.73	104.6	101.48	124.54	126.37
pnp	-1.04	1	1065.09	1589.35	1084.25	1093.75	1257.75	1070.12
ygfX	-1.04	1	147.04	203.45	150.59	148.95	139.72	171.95
glnE	-1.04	1	92.74	94.84	88.8	99.57	79.68	75.35
treC	-1.04	1	2016.41	2405.83	2016.01	1785.33	2211.45	1925.92
cydC	-1.04	1	48.18	62	58.14	56.9	48.42	49.59
tpiA	-1.04	1	775.6	605.83	765.81	690.72	649.74	649.76
panB	-1.04	1	385.94	388.38	372.02	347.77	338.9	372.47
rsxD	-1.04	1	17.38	18.5	24.12	22.77	15.75	16.97
dsbA	-1.04	1	59.7	50.76	66.86	55.2	53.35	55.75
pepB	-1.04	1	106.4	109.87	102.46	96.79	103.97	93.15
feoB	-1.04	1	24.67	18.62	30.97	30.1	17.87	20.98
glmM	-1.04	1	568.27	699.12	515.65	542.81	563.8	531.83
ynjD	-1.04	1	8.27	6.54	5.16	6.46	4.45	7.96
rsxA	-1.04	1	24.47	21.02	29.6	15.22	21.16	33.44
ygeR	-1.04	1	73.72	94.88	73.46	67.41	75.53	79.68
focB	-1.04	1	6.86	9.09	8.37	7.06	8.45	6.72
fucA	-1.04	1	17.81	20.89	21.57	19.56	17.06	19.13
lysR	-1.04	1	23.44	19.16	23.68	25.33	16.16	20.39
yheS	-1.04	1	62.04	83.39	63.82	58.38	58.71	75.77
allR	-1.04	1	111.11	74.51	97.29	85.33	90.53	87.34
grxC	-1.04	1	517.39	635.71	493.84	554.25	459.36	506.61
yrfC	-1.04	1	2.5	3.74	3.57	3.03	1.62	4.59
potC	-1.04	1	28.25	39.29	36.22	35.65	29.76	30.09
yeiS	-1.04	1	14.73	13.85	18.57	10.79	16.97	15.49
fklB	-1.04	1	354.61	249.36	290.22	289.42	312.08	228.14
torS	-1.04	1	6.25	8.65	7.33	5.46	6.96	8.04
yrbC	-1.04	1	95.8	100.27	87.32	97.7	88.57	75.42
hybE	-1.04	1	105.67	142.07	123.43	95.3	160.59	84.91
ksgA	-1.04	1	148.62	168.45	134.98	117.37	144.72	155.31
lpd	-1.04	1	1888.5	1735.96	1573.32	1648.74	1834.28	1319.85
yhbT	-1.04	1	174.48	193.4	146.4	159.88	183.74	129.85
ychA	-1.04	1	74.06	86.5	89.09	69.98	81.39	77.74
paaC	-1.04	1	15.17	3.02	11.29	18.79	5.71	3.15
clcB	-1.04	1	2.15	2.46	2.01	1.52	1.77	2.86
yraR	-1.04	1	12.59	16.06	8.9	11.57	10.37	12.86
recC	-1.04	1	55.98	67.04	53.42	59.46	54.85	48.42
proA	-1.04	1	74.62	68.18	65.23	79.87	54.51	58.81
rfaE	-1.04	1	113.98	124.47	115.68	123.15	100.94	103.55
yhcN	-1.04	1	6.7	12.15	6.84	10.32	8.08	5.16
phnL	-1.04	1	7.79	5.41	4.25	4.4	5.98	5.82
ftsK	-1.04	1	131.59	186.4	135.12	147.06	129	141.34
topA	-1.04	1	263.53	177.4	225.5	263.93	193.23	162.45
dapE	-1.04	1	135.22	200.45	135.21	144.48	144.13	144.83
yjdF	-1.04	1	9.08	13.01	12.81	8.87	12	11.02
dsdA	-1.04	1	60.08	31.63	53.66	46.14	57.41	32.18
ybgI	-1.04	1	154.98	154.83	133.1	149.27	138.26	122.45
yjjK	-1.04	1	306.18	234.52	308.55	308.96	250.22	231.1
dkgB	-1.04	1	13.71	17.43	26.52	15.76	16.16	21.58
serB	-1.04	1	75.22	59.44	68.25	69.47	60.53	59.1
ldcA	-1.04	1	34.43	36.73	42.79	31.57	36.77	37.25
tolQ	-1.04	1	55.21	75.4	46.94	46.6	55.82	61.35
parC	-1.04	1	94.58	98.93	80.69	101.28	76.26	76.21
ybjL	-1.04	1	27.87	34.09	38.94	22.95	29.9	40.95
sapC	-1.04	1	23.57	23.19	25.42	24.32	20.24	22.81
crp	-1.04	1	1000.3	1421.1	911.63	869.68	1133.07	1070.11
yibQ	-1.04	1	34.44	48.86	28.24	30.38	35.25	37.18
yhhM	-1.04	1	24.84	21.77	27.78	21.58	25.58	21.69
cpxA	-1.04	1	76.81	88.68	75.93	82.12	81.78	59.09
ligA	-1.04	1	34.19	48.36	35.14	41.5	36.4	30.56
yjdI	-1.04	1	10.35	9.77	6.26	5.31	9.65	9.12
rsd	-1.04	1	110.29	163.81	91.68	118.55	124.18	93.29
yjhB	-1.04	1	3.33	4.39	4.45	2.35	4.3	4.58
fur	-1.04	1	466.6	560.03	395.1	357.27	448.09	511.88
dicA	-1.04	1	83.59	82.95	86.52	75.48	83.88	75.34
upp	-1.04	1	127.02	113.83	137.19	94.54	129.11	128.69
fsr	-1.04	1	20.1	24.8	20.23	16.29	21.36	22.54
yggD	-1.04	1	66.26	64.27	55.75	57.18	57.79	58.57
ttk	-1.04	1	45.11	45.55	42.18	45.42	34.59	43.81
yneF	-1.04	1	8.01	12.53	8.51	8.48	10.64	7.45
phnM	-1.04	1	2.29	1.57	0.64	2.52	0.94	0.87
kbaZ	-1.04	1	13.72	9.08	11.1	14.47	8.78	8.51
clpX	-1.04	1	1054.24	994.36	1030.86	991.78	911.78	963.78
yhdZ	-1.04	1	5.62	5.79	6.35	6.28	6.64	3.43
fabZ	-1.04	1	270.19	250.79	272.12	215.45	282.13	240.83
malZ	-1.04	1	14.58	18.62	12.46	14.54	13.28	14.52
uspA	-1.04	1	1806.25	2207.17	1923.12	1795.55	1896.64	1814.49
yebG	-1.04	1	301.2	401.56	339.47	313.27	278.52	376.96
fecC	-1.04	1	26.54	46.95	24.84	42.42	25.33	22.46
cynR	-1.04	1	4.62	7.13	6.69	5.3	6.57	4.82
ytfQ	-1.04	1	16.51	14.15	13.22	16.94	13.88	10.23
mraW	-1.04	1	228.58	200.44	233.4	209.89	192.05	216.98
ybiB	-1.03	1	71.58	114.07	63.55	65.09	84.47	80.32
pepQ	-1.03	1	394.81	534.75	368.74	398.46	394.35	409.44
yicG	-1.03	1	46.1	52.07	55.56	38.37	40.94	64.38
ushA	-1.03	1	44.03	50.58	46.06	42.37	45.98	42.22
xylB	-1.03	1	9.58	17.06	14.24	12.17	12.19	13.37
agaR	-1.03	1	94.6	100.28	103.67	101.44	88.45	88.14
ypjA	-1.03	1	3.45	3.73	3.58	4.08	2.92	3.08
rseC	-1.03	1	41.37	101.44	32.88	39.74	53.12	68.17
dnaB	-1.03	1	88.77	123.37	93.67	89.3	92.16	102.24
rplP	-1.03	1	3347.1	2484.86	3166.56	3344.26	2690.52	2377.34
glpX	-1.03	1	324.16	414.76	286.34	303.93	338.99	307.24
recG	-1.03	1	31.56	32.17	31.65	31.94	31.94	24.83
atoB	-1.03	1	1.67	1.1	1.52	1.15	1.72	1.05
ugpC	-1.03	1	36.02	15.08	25.53	36.52	24.35	10.99
zur	-1.03	1	123.11	128.42	126.54	114.87	108.22	129.95
lit	-1.03	1	13.84	12.49	17.52	11.28	14.75	14.83
pabA	-1.03	1	7.37	4.84	11.32	7.25	6.7	8.13
kgtP	-1.03	1	523.14	702.1	393.32	502.67	574.98	417.26
ycfH	-1.03	1	36.35	41.37	37.59	32.1	35.35	39.92
yjjW	-1.03	1	0.84	0.82	2.79	0.95	1.57	1.58
yjfP	-1.03	1	32.16	38.32	28.11	27.8	29.73	34.21
dusB	-1.03	1	115.49	117.89	149.03	99.87	122.84	135.24
yjjV	-1.03	1	30.39	38.52	27.8	26.03	33.31	30.19
yjbC	-1.03	1	25.61	17.82	21.94	22.48	22.65	16.04
ccmB	-1.03	1	13.33	8.06	14.17	10.89	8.77	14.02
ptsH	-1.03	1	992.98	1030.12	854.98	1014.05	940.18	723.03
yejA	-1.03	1	23.2	18.52	25.42	21.25	18.37	23.49
amiC	-1.03	1	61.6	41.38	56.39	38.47	54.27	57.23
yliB	-1.03	1	34.39	58.26	34.05	38.25	37.67	41.32
yehI	-1.03	1	2.49	2.32	2.62	2.44	2.11	2.46
ppa	-1.03	1	2102.55	1750.21	1990.85	1813	1885.31	1777.99
rpsB	-1.03	1	2339.24	2288.54	2219.77	2373.54	2058.37	1961.66
agaA	-1.03	1	4.13	4.24	5.98	5.68	2.69	5.41
yehU	-1.03	1	30.96	36.41	28.65	30.79	28.92	30.14
ybgL	-1.03	1	153.48	150.42	153.74	141.64	125.84	161.72
msyB	-1.03	1	8.87	6.33	9.64	6.9	7.24	9.25
yegW	-1.03	1	44.68	53.73	39.35	34.11	40.62	53.93
ybaW	-1.03	1	6.78	6.55	3.02	4.1	5.83	5.28
fecR	-1.03	1	4.47	3.49	5.43	5	3.35	4.29
alsK	-1.03	1	11.62	6.23	11.47	7.95	10.18	9.52
acrA	-1.03	1	90.39	88.52	89.8	78.4	80.06	93.43
hisS	-1.03	1	228.82	312.02	206.27	194.83	237.85	262.87
yabP	-1.03	1	3.35	10.03	6.29	4.4	9.23	4.19
nfnB	-1.03	1	169.31	131.65	151.42	149.18	147.94	127.36
frmA	-1.03	1	144.81	132.45	154.33	163.88	122.19	118.25
betA	-1.03	1	110.51	58.63	67.05	103.16	80.76	37.53
yegL	-1.03	1	1.89	3.06	0.37	2.06	1.32	1.69
dsdC	-1.03	1	23.66	18.52	17.89	23	17.5	16.16
ivy	-1.03	1	53.08	39.33	47.27	45.71	44.59	41.05
znuB	-1.03	1	11.51	12.69	11.65	9.01	12.33	11.83
intQ	-1.03	1	1.48	2.48	1.61	1.59	1.7	1.86
ispG	-1.03	1	260.72	364.43	221.35	231.12	286.69	269.05
torT	-1.03	1	8.69	10.96	8.43	7.95	9.99	8.19
otsA	-1.03	1	12.84	12.33	11.33	14.15	8.78	11.66
ytjB	-1.03	1	45.3	52.29	43.33	43.73	43.44	44.58
hyfE	-1.03	1	1.28	0.73	3.89	3.35	0.6	1.71
bfr	-1.03	1	15.69	11.7	14.65	10	13.01	16.37
yfiP	-1.03	1	26.18	24.12	32.4	19.49	28.02	29.97
gltX	-1.03	1	231.96	218.05	226.05	194	213.07	227.94
yebQ	-1.03	1	3.48	5.1	4.12	2.48	3.88	5.41
rluC	-1.03	1	44.08	50.84	44.05	31.79	48.47	49.71
ygdH	-1.03	1	751.57	1564.15	744.72	769.26	1005.86	1057.6
ssrS	-1.03	1	1314.14	1743.01	1525.32	1460.18	1319.68	1502.96
ygfT	-1.03	1	2.38	5.57	2.82	2.84	2.78	4.39
tyrB	-1.03	1	90.82	114.28	80.01	77.6	100.2	88.13
gshA	-1.03	1	208.88	266.11	211	200.24	230.39	209.61
pphA	-1.03	1	2.69	3.8	4.77	5.39	2.95	2.26
yfaV	-1.03	1	2.1	2.76	1.4	2.01	1.58	2.4
yafY	-1.03	1	7.88	7.47	5.34	8.1	6.1	5.49
ydeK	-1.03	1	2.95	2.72	3.36	2.23	3.34	2.8
creB	-1.03	1	50.48	44.06	57.09	54.11	45.81	42.75
frr	-1.03	1	823.21	697.84	852.37	741.88	763.78	728.81
yejK	-1.03	1	53.84	56.9	55.57	44.88	56.55	54.6
rfaD	-1.03	1	423.8	548.96	482.53	399.88	431.75	532.86
ego	-1.03	1	3.05	3.25	2.59	3.1	2.71	2.58
mrdA	-1.03	1	21.05	27.97	21.16	18.27	24.26	22.94
crr	-1.03	1	1728.39	2399.28	1747.31	1891.66	1677.99	1921.2
araG	-1.03	1	8.24	8.07	8.59	9.08	7.81	6.55
exbB	-1.03	1	50.64	31.02	59.5	63.4	31	39.29
ugpB	-1.02	1	9.39	7.84	4.3	10.14	6.26	3.86
ycgG	-1.02	1	0.27	0.16	0.47	0.27	0.32	0.24
yicC	-1.02	1	55.24	66.25	36.95	38.8	61.15	47.92
yojL	-1.02	1	14.67	13.49	20.31	16.39	14.23	15.14
hycB	-1.02	1	0.85	0.58	0.79	0.89	0.63	0.61
rnc	-1.02	1	148.1	162.87	188.4	92.24	153.33	226.97
gpmA	-1.02	1	1075.62	1048.28	1014.01	1031.66	1020.61	897.1
tdh	-1.02	1	639.03	596.43	578.29	579.45	630.17	495.31
soxR	-1.02	1	6.48	5.87	5.44	7.91	4.8	4.53
yjgF	-1.02	1	2397.01	2478.78	2622.99	2332.32	2369.88	2354.7
cpsG	-1.02	1	1.29	0.87	1.58	1.89	0.99	0.72
basS	-1.02	1	19.99	24.9	19.75	18.22	17.22	25.43
yahJ	-1.02	1	23.16	23.44	21.6	20.79	20.19	23.48
yhbJ	-1.02	1	217.79	278.9	232.63	200.97	240.96	241.66
ygdK	-1.02	1	37	37.18	26.32	36.52	24.02	34.62
ddpD	-1.02	1	5.06	2.17	2.2	4	3.24	1.76
alsB	-1.02	1	16.11	9.13	8.49	12.08	12.53	7.28
gadA	-1.02	1	9.8	7.12	9.72	8.36	8.72	8.05
ykgA	-1.02	1	11.96	11.24	14.55	12.89	9.88	12.99
[truncated: 2,437 more rows]
